# Supplementary material for: Detection of canonical A-to-G editing events at 3′ UTRs and microRNA target sites in human lungs using next-generation sequencing
Source: Oncotarget. 2015 Oct 15;6(34):35726–36. doi: 10.18632/oncotarget.6132 (PMC4742137; doi:10.18632/oncotarget.6132)
Supplement: Supplementary file 2 [file oncotarget-06-35726-s002.xlsx]

## Sheet: Sheet1
Table S1: Number of RNA editing sites overlapping in genes of all three normal human lung samples.
Gene Symbol	Gene Name	Chromosome Region	Position of Edited sites	Region	Edited sites
AAK1	AP2 Associated Kinase 1	2	69688754	3' UTR	A>G
AAK1	AP2 Associated Kinase 1	2	69688795	3' UTR	A>G
AAK1	AP2 Associated Kinase 1	2	69688849	3' UTR	A>G
AAK1	AP2 Associated Kinase 1	2	69709082	Intron	A>G
AAK1	AP2 Associated Kinase 1	2	69709140	Intron	A>G
AAK1	AP2 Associated Kinase 1	2	69709188	Intron	A>G
ABHD2	Abhydrolase Domain Containing 2	15	89742531	3' UTR	A>G
ABHD2	Abhydrolase Domain Containing 2	15	89742534	3' UTR	T>C
ABHD2	Abhydrolase Domain Containing 2	15	89742536	3' UTR	A>C
ABLIM1	Actin Binding LIM Protein 1	10	116191753	3' UTR	A>C
ACER3	Alkaline Ceramidase 3	11	76733932	3' UTR	A>G
ACTR8	ARP8 actin-Related Protein 8 Homolog	3	53902223	3' UTR	T>G
ACTR8	ARP8 actin-Related Protein 8 Homolog	3	53902229	3' UTR	T>G
ACTR8	ARP8 actin-Related Protein 8 Homolog	3	53902231	3' UTR	G>T
ACTR8	ARP8 actin-Related Protein 8 Homolog	3	53902232	3' UTR	T>G
ACTR8	ARP8 actin-Related Protein 8 Homolog	3	53902234	3' UTR	G>T
ACTR8	ARP8 actin-Related Protein 8 Homolog	3	53902238	3' UTR	T>G
ACVRL1	Activin A receptor type II-like 1	12	52315287	3' UTR	A>G
ADAM19	A Disintegrin And Metalloproteinase Domain 19	5	156904831	3' UTR	A>G
ADAM19	A Disintegrin And Metalloproteinase Domain 19	5	156904853	3' UTR	A>G
ADAM19	A Disintegrin And Metalloproteinase Domain 19	5	156904922	3' UTR	A>G
ADAM19	A Disintegrin And Metalloproteinase Domain 19	5	156904929	3' UTR	A>G
ADAM19	A Disintegrin And Metalloproteinase Domain 19	5	156904950	3' UTR	A>G
ADAM19	A Disintegrin And Metalloproteinase Domain 19	5	156904965	3' UTR	A>G
ADAM19	A Disintegrin And Metalloproteinase Domain 19	5	156905397	3' UTR	A>G
ADAM19	A Disintegrin And Metalloproteinase Domain 19	5	156905405	3' UTR	A>G
ADAM19	A Disintegrin And Metalloproteinase Domain 19	5	156905411	3' UTR	A>G
ADAM19	A Disintegrin And Metalloproteinase Domain 19	5	156905556	3' UTR	A>G
ADAM19	A Disintegrin And Metalloproteinase Domain 19	5	156905557	3' UTR	A>G
ADAM19	A Disintegrin And Metalloproteinase Domain 19	5	156905560	3' UTR	A>G
ADAM19	A Disintegrin And Metalloproteinase Domain 19	5	156905561	3' UTR	A>G
ADAM19	A Disintegrin And Metalloproteinase Domain 19	5	156905565	3' UTR	A>G
ADAM19	A Disintegrin And Metalloproteinase Domain 19	5	156905566	3' UTR	A>G
ADAM19	A Disintegrin And Metalloproteinase Domain 19	5	156905567	3' UTR	A>G
ADAM9	A Disintegrin And Metalloproteinase Domain 9	8	38878992	Intron	A>G
ADAM9	A Disintegrin And Metalloproteinase Domain 9	8	38878993	Intron	A>G
ADAM9	A Disintegrin And Metalloproteinase Domain 9	8	38879003	Intron	A>G
ADAM9	A Disintegrin And Metalloproteinase Domain 9	8	38879065	Intron	A>G
ADAM9	A Disintegrin And Metalloproteinase Domain 9	8	38879066	Intron	A>G
ADAM9	A Disintegrin And Metalloproteinase Domain 9	8	38879074	Intron	A>G
ADAM9	A Disintegrin And Metalloproteinase Domain 9	8	38879077	Intron	A>G
ADAM9	A Disintegrin And Metalloproteinase Domain 9	8	38879083	Intron	A>G
ADARB1	Adenosine Deaminase, RNA-Specific, B1	21	46595607	Intron	A>G
ADARB1	Adenosine Deaminase, RNA-Specific, B1	21	46595620	Intron	A>G
ADH1C	Alcohol Dehydrogenase 1C (Class I), Gamma Polypeptide	4	100266376	CDS	A>G
ADRBK2	Adrenergic, Beta, Receptor Kinase 2	22	26043663	Intron	G>A
AHR	Aryl HydroCarbon Receptor	7	17384527	3' UTR	A>G
AHR	Aryl HydroCarbon Receptor	7	17384686	3' UTR	A>G
AJUBA	Ajuba LIM Protein	14	23441395	3' UTR	A>G
AJUBA	Ajuba LIM Protein	14	23441439	3' UTR	A>G
AJUBA	Ajuba LIM Protein	14	23441443	3' UTR	A>G
AKAP9	A Kinase (PRKA) Anchor Protein 9	7	91719683	Intron	A>G
AKR1C1	Aldo-Keto Reductase Family 1, Member C1	10	5011319	Intron	A>G
AKR1C1	Aldo-Keto Reductase Family 1, Member C1	10	5011328	Intron	A>G
AKR1C1	Aldo-Keto Reductase Family 1, Member C1	10	5011329	Intron	A>G
AKR1C2	Aldo-Keto Reductase Family 1, Member C2	10	5032062	3' UTR	T>C
AKR1C2	Aldo-Keto Reductase Family 1, Member C2	10	5032382	Intron	G>A
ALDH6A1	Aldehyde Dehydrogenase 6 Family, Member A1	14	74526976	3' UTR	A>G
ANXA2P1	Annexin A2 Pseudogene 1	4	154228753	exon	T>C
ANXA2P1	Annexin A2 Pseudogene 1	4	154229332	exon	ct
ANXA2P1	Annexin A2 Pseudogene 1	4	154229415	exon	T>C
ANXA2P2	Annexin A2 Pseudogene 2	9	33624449	exon	G>T
ANXA2P2	Annexin A2 Pseudogene 2	9	33624461	exon	G>A
ANXA2P2	Annexin A2 Pseudogene 2	9	33624462	exon	A>G
ANXA2P2	Annexin A2 Pseudogene 2	9	33624486	exon	T>C
ANXA2P2	Annexin A2 Pseudogene 2	9	33624491	exon	T>G
ANXA2P2	Annexin A2 Pseudogene 2	9	33624634	exon	A>G
ANXA2P2	Annexin A2 Pseudogene 2	9	33624856	exon	C>T
ANXA2P2	Annexin A2 Pseudogene 2	9	33624858	exon	A>G
ANXA2P2	Annexin A2 Pseudogene 2	9	33625051	exon	C>T
ANXA2P2	Annexin A2 Pseudogene 2	9	33625055	exon	C>T
APAF1	Apoptotic Peptidase activating Factor 1	12	99127474	3' UTR	A>G
APOL1	Apolipoprotein L, 1	22	36662396	3' UTR	A>G
APOL1	Apolipoprotein L, 1	22	36662397	3' UTR	A>G
APOL3	Apolipoprotein L, 3	22	36546091	Intron	A>G
APOL3	Apolipoprotein L, 3	22	36546106	Intron	A>G
APOL6	Apolipoprotein L, 6	22	36055840	3' UTR	A>G
APOL6	Apolipoprotein L, 6	22	36056011	3' UTR	A>G
APOL6	Apolipoprotein L, 6	22	36056491	3' UTR	A>G
APOL6	Apolipoprotein L, 6	22	36056492	3' UTR	A>G
APOL6	Apolipoprotein L, 6	22	36056598	3' UTR	A>G
APOL6	Apolipoprotein L, 6	22	36056732	3' UTR	A>G
APOL6	Apolipoprotein L, 6	22	36056750	3' UTR	A>G
APP	Amyloid Beta (A4) Precursor Protein	21	27318101	Intron	A>G
APP	Amyloid Beta (A4) Precursor Protein	21	27327076	Intron	G>A
ARHGAP21	Rho GTPase activating Protein 21	10	24884787	Intron	T>C
ARHGAP21	Rho GTPase activating Protein 21	10	24884789	Intron	C>T
ARHGAP21	Rho GTPase activating Protein 21	10	24884790	Intron	T>A
ARHGAP21	Rho GTPase activating Protein 21	10	24884791	Intron	A>G
ARHGAP21	Rho GTPase activating Protein 21	10	24884792	Intron	G>T
ARHGAP21	Rho GTPase activating Protein 21	10	24884793	Intron	T>C
ARHGEF18	Rho GTPase activating Protein 21	19	7515920	Intron	G>T
ARHGEF6	Rho GTPase activating Protein 21	X	135863311	5' UTR	CG
ARHGEF6	Rho GTPase activating Protein 21	X	135863312	5' UTR	G>C
ARHGEF6	Rho GTPase activating Protein 21	X	135863315	5' UTR	T>A
ARPC4-TTLL3	ARPC4-TTLL3 Readthrough	3	9860326	Intron,exon	A>G
ARSD	Arylsulfatase D	X	2824366	3' UTR	A>G
ARSD	Arylsulfatase D	X	2824377	3' UTR	A>G
ARSD	Arylsulfatase D	X	2824385	3' UTR	A>G
ASH1L	Absent Small And Homeotic Disks Protein 1 Homolog 3	1	155306149	3' UTR	A>G
ASIC2	Acid Sensing (Proton Gated) Ion Channel 2	17	32366167	Intron	T>A
ASXL1	Additional Sex Combs Like Transcriptional Regulator 1	20	30959643	Intron	A>G
ATF6	Activating Transcription Factor 6	1	161931926	3' UTR	T>A
ATF6	Activating Transcription Factor 6	1	161931928	3' UTR	A>T
ATF6	Activating Transcription Factor 6	1	161931929	3' UTR	T>G
ATF6	Activating Transcription Factor 6	1	161931930	3' UTR	G>A
ATF6	Activating Transcription Factor 6	1	161931931	3' UTR	A>C
ATM	ATM Serine/Threonine Kinase	11	108201149	Intron	G>A
ATM	ATM Serine/Threonine Kinase	11	108201150	Intron	C>G
ATM	ATM Serine/Threonine Kinase	11	108201152	Intron	A>G
ATP11B	ATPase, Class VI, Type 11B	3	182538194	Intron	A>G
ATP11B	ATPase, Class VI, Type 11B	3	182538210	Intron	A>G
ATP11B	ATPase, Class VI, Type 11B	3	182538290	Intron	A>G
ATP2B1	ATPase, Ca++ Transporting, Plasma Membrane 1	12	89995064	Intron	T>A
ATP2B1	ATPase, Ca++ Transporting, Plasma Membrane 1	12	89995065	Intron	A>G
ATP6V1B2	ATPase, H+ Transporting, Lysosomal 56/58kDa, V1 Subunit B2	8	20077660	Intron	T>C
ATP8B5P	ATPase, Class I, Type 8B, Member 5, Pseudogene	9	35450467	exon,Intron	T>A
ATP8B5P	ATPase, Class I, Type 8B, Member 5, Pseudogene	9	35450486	exon,Intron	A>G
ATP8B5P	ATPase, Class I, Type 8B, Member 5, Pseudogene	9	35450543	exon,Intron	A>G
ATP8B5P	ATPase, Class I, Type 8B, Member 5, Pseudogene	9	35450572	exon,Intron	A>T
B4GALT5	UDP-Gal:Beta GlcNac Beta 1,4- Galactosyltransferase, Polypeptide 5	20	48300978	Intron	A>G
BAIAP2L1	BAI1-Associated Protein 2-Like 1	7	98015643	Intron	G>A
BAZ2A	Bromodomain Adjacent To Zinc Finger Domain, 2A	12	56989741	3' UTR	G>T
BAZ2A	Bromodomain Adjacent To Zinc Finger Domain, 2A	12	56989744	3' UTR	G>T
BAZ2B	Bromodomain Adjacent To Zinc Finger Domain, 2B	2	160317994	Intron	A>G
BAZ2B	Bromodomain Adjacent To Zinc Finger Domain, 2B	2	160318008	Intron	G>A
BAZ2B	Bromodomain Adjacent To Zinc Finger Domain, 2A	2	160318016	Intron	C>G
BCAS3	Breast Carcinoma Amplified Sequence 3	17	59147276	Intron	C>T
BCAT1	Branched Chain Amino-acid Transaminase 1, Cytosolic	12	24969821	3' UTR	A>G
BDNF-AS	BDNF Antisense RNA	11	27603256	Intron	T>C
BDNF-AS	BDNF Antisense RNA	11	27603292	Intron	T>G
BMS1P4	BMS1 Ribosome Biogenesis Factor Pseudogene 4	10	75487150	exon	G>A
BMX	Bone Marrow Tyrosine Kinase Gene In Chromosome X	X	15569958	Intron	A>G
BRWD1	Bromodomain And WD Repeat Domain Containing 1	21	40564866	3' UTR, Intron	T>C
BRWD1	Bromodomain And WD Repeat Domain Containing 1	21	40567680	3' UTR, Intron	T>C
BTBD9	BTB (POZ) Domain Containing 9	6	38137675	3' UTR	A>T
BTG2	BTG Family, Member 2	1	203277252	3' UTR	G>A
BTG2	BTG Family, Member 2	1	203277253	3' UTR	A>G
BTG2	BTG Family, Member 2	1	203277255	3' UTR	G>A
BTG2	BTG Family, Member 2	1	203277256	3' UTR	A>G
BTG2	BTG Family, Member 2	1	203277259	3' UTR	G>A
C11orf54	Chromosome 11 Open Reading Frame 54	11	93494978	3' UTR	A>G
C15orf38-AP3S2	C15orf38-AP3S2 Readthrough	15	90444654	3' UTR, Intron	A>G
C15orf38-AP3S2	C15orf38-AP3S2 Readthrough	15	90444685	3' UTR, Intron	A>G
C2orf68	Chromosome 2 Open Reading Frame 68	2	85837355	Intron	A>G
C3orf58	Chromosome 3 Open Reading Frame 58	3	143709970	3' UTR	T>A
C3orf58	Chromosome 3 Open Reading Frame 58	3	143709972	3' UTR	T>A
C5orf34	Chromosome 5 Open Reading Frame 34	5	43495739	Intron	T>C
C5orf34	Chromosome 5 Open Reading Frame 34	5	43496402	Intron	A>G
C6orf48-NORD48	Chromosome 6 Open Reading Frame 48	6	31803065	Intron, exon	T>G
C6orf48-NORD48	Chromosome 6 Open Reading Frame 48	6	31803066	Intron, exon	G>A
C8orf59	Chromosome 8 Open Reading Frame 59	8	86126827	CDS	G>A
CAGE1	Cancer Antigen 1	6	7339566	Intron	C>T
CALCOCO1	Calcium Binding And Coiled-Coil Domain 1	12	54116746	Intron	C>T
CALCOCO1	Calcium Binding And Coiled-Coil Domain 1	12	54116751	Intron	C>T
CALCOCO2	Calcium Binding And Coiled-Coil Domain 2	17	46925255	Intron	A>G
CALCOCO2	Calcium Binding And Coiled-Coil Domain 2	17	46925264	Intron	A>G
CALCOCO2	Calcium Binding And Coiled-Coil Domain 2	17	46925285	Intron	A>G
CALCOCO2	Calcium Binding And Coiled-Coil Domain 2	17	46941615	3' UTR	A>G
CALCOCO2	Calcium Binding And Coiled-Coil Domain 2	17	46941678	3' UTR	A>G
CALM1	Calmodulin 1 (Phosphorylase Kinase, Delta)	14	90872248	3' UTR	C>A
CALM1	Calmodulin 1 (Phosphorylase Kinase, Delta)	14	90872249	3' UTR	A.C
CAMK2D	Calcium/Calmodulin-Dependent Protein Kinase II Delta	4	114426090	Intron	T>A
CAMK2D	Calcium/Calmodulin-Dependent Protein Kinase II Delta	4	114426091	Intron	A>C
CAMK2D	Calcium/Calmodulin-Dependent Protein Kinase II Delta	4	114426092	Intron	C>A
CAMK2D	Calcium/Calmodulin-Dependent Protein Kinase II Delta	4	114426096	Intron	T>C
CAMK2D	Calcium/Calmodulin-Dependent Protein Kinase II Delta	4	114426097	Intron	C>T
CAMK2D	Calcium/Calmodulin-Dependent Protein Kinase II Delta	4	114426099	Intron	T>G
CAMSAP1	Callmodulin Regulated Spectrin-Associated Protein 1	9	138773472	Intron	G>T
CAMSAP1	Callmodulin Regulated Spectrin-Associated Protein 1	9	138773473	Intron	T>A
CAMSAP1	Callmodulin Regulated Spectrin-Associated Protein 1	9	138773474	Intron	G>C
CAMSAP1	Callmodulin Regulated Spectrin-Associated Protein 1	9	138773476	Intron	G>A
CAMSAP1	Callmodulin Regulated Spectrin-Associated Protein 1	9	138773478	Intron	G>A
CASP10	Caspase 10, Apoptosis-Related Cysteine Peptidase	2	202082762	Intron,3' UTR	A>G
CBX5	Chromobox Homolog 5	12	54634283	3' UTR	A>G
CCAR1	Cell Division Cycle And Apoptosis Regulator 1	10	70519147	Intron	A>G
CCRN4L	Cell Division Cycle And Apoptosis Regulator 1	4	139966788	3' UTR	A>G
CCRN4L	Cell Division Cycle And Apoptosis Regulator 1	4	139966877	3' UTR	A>G
CCT6P3	Chaperonin Containing TCP1, Subunit 6 (Zeta) Pseudogene 3	7	64530063	exon	G>A
CCT6P3	Chaperonin Containing TCP1, Subunit 6 (Zeta) Pseudogene 3	7	64530081	exon	G>C
CD163L1	CD163 Molecule-Like 1	12	7591680	Intron	A>G
CD163L1	CD163 Molecule-Like 1	12	7591756	Intron	A>G
CD163L1	CD163 Molecule-Like 1	12	7592384	Intron	A>G
CD44	CD44 Molecule	11	35208570	Intron	A>G
CDC27	Cell Division Cycle 27	17	45247594	Intron	A>G
CDK10	Cyclin-Dependent Kinase 10	16	89754098	Intron	A>G
CDK11A & CDK11B	Cyclin-Dependent Kinase 11A & Cyclin-Dependent Kinase 11B	1	1653046	CDS, 5' UTR	A>T
CDK11B	Cyclin-Dependent Kinase 11B	1	1588747	Intron	C>T
CDS2	CDP-Diacylglycerol Synthase	20	5175539	3' UTR	A>G
CDS2	CDP-Diacylglycerol Synthase	20	5175557	3' UTR	A>G
CDS2	CDP-Diacylglycerol Synthase	20	5175804	3' UTR	A>G
CEACAM1	Carcinoembryonic Antigen-Related Cell Adhesion Molecule 1	19	43019178	Intron,CDS	A>G
CEACAM1	Carcinoembryonic Antigen-Related Cell Adhesion Molecule 1	19	43031257	CDS	C>T
CELF2	CUGBP, Elav-Like Family Member 2	10	11367781	Intron	T>C
CFLAR	CASP8 And FADD-Like Apoptosis Regulator	2	202000570	Intron	A>G
CFLAR	CASP8 And FADD-Like Apoptosis Regulator	2	202000571	Intron	A>G
CFLAR	CASP8 And FADD-Like Apoptosis Regulator	2	202000585	Intron	A>G
CFLAR	CASP8 And FADD-Like Apoptosis Regulat	2	202000588	Intron	A>G
CFLAR	CASP8 And FADD-Like Apoptosis Regulator	2	202000602	Intron	A>G
CFLAR	CASP8 And FADD-Like Apoptosis Regulato	2	202028733	3' UTR	A>G
CFLAR	CASP8 And FADD-Like Apoptosis Regulator	2	202028755	3' UTR	A>G
CFLAR	CASP8 And FADD-Like Apoptosis Regulator	2	202028867	3' UTR	A>G
CGGBP1	CGG Triplet Repeat Binding Protein 1	3	88105888	Intron	A>T
CGGBP1	CGG Triplet Repeat Binding Protein 1	3	88105889	Intron	T>C
CGGBP1	CGG Triplet Repeat Binding Protein 1	3	88105890	Intron	T>A
CGGBP1	CGG Triplet Repeat Binding Protein 1	3	88105891	Intron	G>T
CGGBP1	CGG Triplet Repeat Binding Protein 1	3	88105892	Intron	A>T
CGGBP1	CGG Triplet Repeat Binding Protein 1	3	88105893	Intron	T>C
CHCHD3	Coiled-Coil-Helix-Coiled-Coil-Helix Domain Containing 3	7	132720006	Intron	G>A
CHCHD3	Coiled-Coil-Helix-Coiled-Coil-Helix Domain Containing 3	7	132720531	Intron	T>C
CHCHD3	Coiled-Coil-Helix-Coiled-Coil-Helix Domain Containing 3	7	132720542	Intron	T>C
CHD1L	Chromodomain Helicase DNA Binding Protein 1-Like	1	146736244	Intron	G>C
CHD1L	Chromodomain Helicase DNA Binding Protein 1-Like	1	146736247	Intron	A>G
CKLF	Chemokine-Like Factor	16	66591991	Intron	A>G
CLDN18	Claudin 18	3	137751582	3' UTR	A>G
CLEC1A	C-Type Lectin Domain Family 1, Member A	12	10251267	Intron	T>A
CLEC1A	C-Type Lectin Domain Family 1, Member A	12	10251268	Intron	A>G
CLEC1A	C-Type Lectin Domain Family 1, Member A	12	10251269	Intron	G>T
CLEC1A	C-Type Lectin Domain Family 1, Member A	12	10251270	Intron	T>G
CLEC4E	C-Type Lectin Domain Family 4, Member E	12	8693413	5' UTR	A>C
CLEC4E	C-Type Lectin Domain Family 4, Member E	12	8693419	5' UTR	A>G
CLTB	Clathrin, Light Chain B	5	175843466	exon,5' UTR	C>T
CLTB	Clathrin, Light Chain B	5	175843467	exon,5' UTR	T>C
CMAHP	Cytidine Monophospho-N-acetylneuraminic acid Hydroxylase, Pseudogene	6	25108993	Intron	T>A
CMAHP	Cytidine Monophospho-N-acetylneuraminic acid Hydroxylase, Pseudogene	6	25108994	Intron	A>T
CMAHP	Cytidine Monophospho-N-acetylneuraminic acid Hydroxylase, Pseudogene	6	25108995	Intron	T>C
COL12A1	Collagen, Type XII, Alpha 1	6	75797008	Intron	T>C
COL4A1	Collagen, Type XII, Alpha 1	13	110824956	Intron	A>G
COL4A2	Collagen, Type IV, Alpha 2	13	111077404	Intron	T>G
COL4A2	Collagen, Type IV, Alpha 2	13	111077405	Intron	G>T
COL4A2	Collagen, Type IV, Alpha 2	13	111077406	Intron	T>G
COPA	Coatomer Protein Complex, Subunit Alpha	1	160302244	CDS	A>G
COPS2	COP9 Signalosome Subunit 2	15	49418856	3' UTR	A>G
COX18	COX18 Cytochrome C Oxidase Assembly Factor	4	73923414	3' UTR	A>G
CPEB2	Cytoplasmic Polyadenylation Element Binding Protein 2	4	15070613	3' UTR	A>T
CRBN	Cereblon	3	3196281	Intron	A>G
CRBN	Cereblon	3	3196282	Intron	G>T
CRBN	Cereblon	3	3196284	Intron	T>G
CRCP	CGRP Receptor Component	7	65619292	exon,3' UTR	A>G
CRCP	CGRP Receptor Component	7	65619347	exon,3' UTR	A>G
CRCP	CGRP Receptor Component	7	65619353	exon,3' UTR	A>G
CREB3L2	CAMP Responsive Element Binding Protein 3-Like 2	7	137560455	3' UTR	A>G
CSAD	Cysteine Sulfinic acid Decarboxylase	12	53572154	Intron	A>G
CSDAP1	Y Box Binding Protein 3 Pseudogene 1	16	31580470	exon	A>G
CSNK1D	Casein Kinase 1, Delta	17	80218848	Intron	A>G
CSNK1D	Casein Kinase 1, Delta	17	80218860	Intron	A>G
CTNNB1	Catenin (Cadherin-Associated Protein), Beta 1	3	41252552	Intron	A>G
CTNNB1	Catenin (Cadherin-Associated Protein), Beta 1	3	41252558	Intron	A>G
CTSB	Cathepsin B	8	11701283	3' UTR	A>G
CTSB	Cathepsin B	8	11701295	3' UTR	A>G
CTSB	Cathepsin B	8	11701296	3' UTR	A>G
CTSB	Cathepsin B	8	11701305	3' UTR	A>G
CTSB	Cathepsin B	8	11701323	3' UTR	A>G
CTSC	Cathepsin C	11	88055562	Intron,3' UTR	A>G
CTSC	Cathepsin C	11	88055563	Intron,3' UTR	A>G
CTSC	Cathepsin C	11	88055564	Intron,3' UTR	A>G
CTSC	Cathepsin C	11	88055579	Intron,3' UTR	A>G
CTSC	Cathepsin C	11	88055583	Intron,3' UTR	A>G
CTSC	Cathepsin C	11	88055588	Intron,3' UTR	A>G
CTSC	Cathepsin C	11	88055634	Intron,3' UTR	A>G
CTSC	Cathepsin C	11	88055679	Intron,3' UTR	A>G
CTSC	Cathepsin C	11	88055689	Intron,3' UTR	A>G
CTSC	Cathepsin C	11	88055690	Intron,3' UTR	A>G
CTSC	Cathepsin C	11	88055699	Intron,3' UTR	A>G
CTSC	Cathepsin C	11	88055700	Intron,3' UTR	A>G
CTSC	Cathepsin C	11	88057432	Intron,3' UTR	A>G
CTSC	Cathepsin C	11	88057439	Intron,3' UTR	A>G
CTSC	Cathepsin C	11	88057440	Intron,3' UTR	A>G
CTSO	Cathepsin O	4	156846354	3' UTR	T>C
CTSO	Cathepsin O	4	156846355	3' UTR	C>T
CTSO	Cathepsin O	4	156846356	3' UTR	T>C
CTSS	Cathepsin S	1	150704412	3' UTR	A>G
CTSS	Cathepsin S	1	150704413	3' UTR	A>G
CTSS	Cathepsin S	1	150704476	3' UTR	A>G
CTSS	Cathepsin S	1	150704481	3' UTR	A>G
CTSS	Cathepsin S	1	150704483	3' UTR	A>G
CTSS	Cathepsin S	1	150704486	3' UTR	A>G
CTSS	Cathepsin S	1	150704499	3' UTR	A>G
CTSS	Cathepsin S	1	150704500	3' UTR	A>G
CTSS	Cathepsin S	1	150704585	3' UTR	A>G
CTSS	Cathepsin S	1	150704587	3' UTR	A>G
CTSS	Cathepsin S	1	150704605	3' UTR	A>G
CTSS	Cathepsin S	1	150704613	3' UTR	A>G
CTSS	Cathepsin S	1	150704636	3' UTR	A>G
CTSS	Cathepsin S	1	150704654	3' UTR	A>G
CUL4A	Cullin 4A	13	113919271	3' UTR	T>C
CUL4A	Cullin 4A	13	113919272	3' UTR	C>T
CUL4A	Cullin 4A	13	113919274	3' UTR	T>A
CUL4A	Cullin 4A	13	113919275	3' UTR	A>T
CUL4A	Cullin 4A	13	113919276	3' UTR	T>A
CUL4A	Cullin 4A	13	113919278	3' UTR	A>G
CXORF56	Chromosome X Open Reading Frame 56	X	118672363	3' UTR	A>G
DAAM1	Dishevelled Associated activator Of Morphogenesis 1	14	59836346	3' UTR	T>C
DAAM1	Dishevelled Associated activator Of Morphogenesis 1	14	59837827	3' UTR	C>A
DAAM1	Dishevelled Associated activator Of Morphogenesis 1	14	59837841	3' UTR	A>C
DCAF16	DDB1 And CUL4 Associated Factor 16	4	17802783	3' UTR	A>G
DCAF16	DDB1 And CUL4 Associated Factor 16	4	17803019	3' UTR	A>G
DCP2	Decapping MRNA 2	5	112346452	Intron	G>A
DDX17	DEAD (Asp-Glu-Ala-Asp) Box Helicase 17	22	38891113	Intron	A>G
DENND1B	DENN/MADD Domain Containing 1B	1	197715954	Intron	C>A
DENND1B	DENN/MADD Domain Containing 1B	1	197715955	Intron	C>G
DFFA	DNA Fragmentation Factor, 45kDa, Alpha Polypeptide	1	10521254	3' UTR	A>G
DGKH	Diacylglycerol Kinase, Eta	13	42644764	Intron	T>C
DGKH	Diacylglycerol Kinase, Eta	13	42799333	Intron	A>G
DIAPH1	Diaphanous-Related Formin 1	5	140909433	Intron	A>G
DIAPH1	Diaphanous-Related Formin 1	5	140909503	Intron	A>G
DLEU2	Deleted In Lymphocytic Leukemia 2 (Non-Protein Coding)	13	50594873	Intron	A>G
DLST	Dihydrolipoamide S-Succinyltransferase (E2 Component Of 2-Oxo-Glutarate Complex)	14	75355771	Intron	A>G
DLST	Dihydrolipoamide S-Succinyltransferase (E2 Component Of 2-Oxo-Glutarate Complex)	14	75355773	Intron	G>A
DLST	Dihydrolipoamide S-Succinyltransferase (E2 Component Of 2-Oxo-Glutarate Complex)	14	75355774	Intron	A>G
DOCK4	Dedicator Of Cytokinesis 4	7	111379639	Intron	T>C
DOCK4	Dedicator Of Cytokinesis 4	7	111380252	Intron	A>G
DOCK4	Dedicator Of Cytokinesis 4	7	111380253	Intron	A>G
DOCK4	Dedicator Of Cytokinesis 4	7	111380267	Intron	A>G
DOCK4	Dedicator Of Cytokinesis 4	7	111484743	Intron	A>G
DOCK5	Dedicator Of Cytokinesis 4	8	25158086	Intron	T>G
DOCK5	Dedicator Of Cytokinesis 4	8	25158087	Intron	G>C
DOCK5	Dedicator Of Cytokinesis 4	8	25158089	Intron	C>A
DOCK5	Dedicator Of Cytokinesis 4	8	25158090	Intron	A>G
EDARADD	EDAR-Associated Death Domain	1	236646657	3' UTR	C>G
EDARADD	EDAR-Associated Death Domain	1	236646667	3' UTR	C>A
EDARADD	EDAR-Associated Death Domain	1	236646686	3' UTR	A>G
EDARADD	EDAR-Associated Death Domain	1	236646691	3' UTR	T>C
EFCAB13	EF-Hand Calcium Binding Domain 13	17	45445696	Intron	G>A
EFCAB13	EF-Hand Calcium Binding Domain 13	17	45445714	Intron	G>A
EFCAB13	EF-Hand Calcium Binding Domain 13	17	45445715	Intron	T>C
EFCAB13	EF-Hand Calcium Binding Domain 13	17	45445716	Intron	G>A
EFCAB13	EF-Hand Calcium Binding Domain 13	17	45517799	CDS	A>G
EFCAB13	EF-Hand Calcium Binding Domain 13	17	45517803	CDS	G>A
EFCAB13	EF-Hand Calcium Binding Domain 13	17	45517807	CDS	G>A
EFCAB13	EF-Hand Calcium Binding Domain 13	17	45517810	CDS	T>A
EFCAB13	EF-Hand Calcium Binding Domain 13	17	45517811	CDS	A>C
EFCAB13	EF-Hand Calcium Binding Domain 13	17	45517812	CDS	G>A
EFCAB13	EF-Hand Calcium Binding Domain 13	17	45517813	CDS	C>A
EFCAB13	EF-Hand Calcium Binding Domain 13	17	45517814	CDS	A>T
EFCAB13	EF-Hand Calcium Binding Domain 13	17	45517817	CDS	C>G
EIF2S3	Eukaryotic Translation Initiation Factor 2, Subunit 3 Gamma, 52kDa	X	24095325	3' UTR	A>G
EIF3A	Eukaryotic Translation Initiation Factor 3, Subunit A	10	120795219	3' UTR	T>C
EIF3E	Eukaryotic Translation Initiation Factor 3, Subunit E	8	109245854	Intron	A>G
EIF5AL1	Eukaryotic Translation Initiation Factor 5A-Like 1	10	81273251	3' UTR	T>C
EMP2	Epithelial Membrane Protein 2	16	10625266	3' UTR	A>G
EMP2	Epithelial Membrane Protein 2	16	10625325	3' UTR	A>G
EMP2	Epithelial Membrane Protein 2	16	10625326	3' UTR	A>G
EMP2	Epithelial Membrane Protein 2	16	10625414	3' UTR	A>G
EMP2	Epithelial Membrane Protein 2	16	10625460	3' UTR	A>G
EMR2	Adhesion G Protein-Coupled Receptor E2	19	14883215	CDS	A>G
EPG5	Ectopic P-Granules Autophagy Protein 5 Homolog (C. Elegans)	18	43533597	Intron	A>G
ERAP1	Endoplasmic Reticulum Aminopeptidase 1	5	96110544	Intron,3' UTR	A>G
EWSR1	EWS RNA-Binding Protein 1	22	29689251	Intron	A>G
EXOC6B	Exocyst Complex Component 6B	2	72960248	Intron	G>A
F11R	F11 Receptor	1	160966351	3' UTR	A>G
F11R	F11 Receptor	1	160966352	3' UTR	A>G
F11R	F11 Receptor	1	160966353	3' UTR	A>G
F11R	F11 Receptor	1	160967816	3' UTR	A>G
F11R	F11 Receptor	1	160967817	3' UTR	A>G
F11R	F11 Receptor	1	160967938	3' UTR	A>G
FAM129A	Family With Sequence Similarity 129, Member A	1	184761123	3' UTR	A>G
FAM129A	Family With Sequence Similarity 129, Member A	1	184761124	3' UTR	A>G
FAM129A	Family With Sequence Similarity 129, Member A	1	184761125	3' UTR	A>G
FAM129A	Family With Sequence Similarity 129, Member A	1	184761129	3' UTR	A>G
FAM129A	Family With Sequence Similarity 129, Member A	1	184761179	3' UTR	A>G
FAM129A	Family With Sequence Similarity 129, Member A	1	184761229	3' UTR	A>G
FAM129A	Family With Sequence Similarity 129, Member A	1	184761271	3' UTR	A>G
FAM129A	Family With Sequence Similarity 129, Member A	1	184761312	3' UTR	A>G
FAM129A	Family With Sequence Similarity 129, Member A	1	184761350	3' UTR	A>G
FAM129A	Family With Sequence Similarity 129, Member A	1	184762590	3' UTR	A>G
FAM129A	Family With Sequence Similarity 129, Member A	1	184762627	3' UTR	A>G
FAM129A	Family With Sequence Similarity 129, Member A	1	184762676	3' UTR	A>G
FAM133B, FAM133DP	Family With Sequence Similarity 133, Member B,,,, Family With Sequence Similarity 133, Member D, Pseudogene	7	92219633	5' UTR, exon	C>T
FAM133CP, BICC1	Family With Sequence Similarity 133, Member C, Pseudogene ,,,,BicC Family RNA Binding Protein 1	10	60475475	exon, Intron	T>C
FAM13B	Family With Sequence Similarity 13, Member B	5	137354861	Intron	T>C
FAM13B	Family With Sequence Similarity 13, Member B	5	137354862	Intron	C>T
FAM13B	Family With Sequence Similarity 13, Member B	5	137354863	Intron	T>G
FAM175B	Family With Sequence Similarity 175, Member B	10	126525022	3' UTR	C>A
FAM175B	Family With Sequence Similarity 175, Member B	10	126525023	3' UTR	A>C
FAM198A	Family With Sequence Similarity 198, Member A	3	43080367	Intron	C>T
FAM198A	Family With Sequence Similarity 198, Member A	3	43080368	Intron	G>T
FAM198A	Family With Sequence Similarity 198, Member A	3	43080374	Intron	G>A
FAM198A	Family With Sequence Similarity 198, Member A	3	43080377	Intron	A>T
FAM208A	Family With Sequence Similarity 208, Member A	3	56695217	Intron	A>G
FAM20B	Family With Sequence Similarity 20, Member B	1	179042692	3' UTR	A>G
FAM20B	Family With Sequence Similarity 20, Member B	1	179042697	3' UTR	A>G
FAM20B	Family With Sequence Similarity 20, Member B	1	179042719	3' UTR	A>G
FAM20B	Family With Sequence Similarity 20, Member B	1	179044252	3' UTR	A>G
FAM73A	Family With Sequence Similarity 73, Member A	1	78314248	Intron	A>G
FAM73A	Family With Sequence Similarity 73, Member A	1	78314253	Intron	A>G
FAM73A	Family With Sequence Similarity 73, Member A	1	78314271	Intron	G>A
FAM76A	Family With Sequence Similarity 76, Member A	1	28087781	3' UTR	A>C
FAM76A	Family With Sequence Similarity 76, Member A	1	28087783	3' UTR	A>G
FBXO11	F-Box Protein 11	2	48064152	Intron	A>G
FBXO3	F-Box Protein 3	11	33778408	Intron	A>G
FBXO3	F-Box Protein 3	11	33778497	Intron	A>G
FBXO34	F-Box Protein 34	14	55765513	Intron	C>G
FBXO9	F-Box Protein 9	6	52962728	3' UTR	A>G
FCF1	FCF1 RRNA-Processing Protein	14	75202856	3' UTR	A>G
FCF1	FCF1 RRNA-Processing Protein	14	75202857	3' UTR	A>G
FCF1	FCF1 RRNA-Processing Protein	14	75202878	3' UTR	A>G
FDFT1	Farnesyl-Diphosphate Farnesyltransferase 1	8	11666252	Intron	C>T
FDFT1	Farnesyl-Diphosphate Farnesyltransferase 1	8	11666253	Intron	A>G
FER	Fer (Fps/Fes Related) Tyrosine Kinase	5	108387472	Intron	G>A
FER	Fer (Fps/Fes Related) Tyrosine Kinase	5	108388040	Intron	A>G
FER	Fer (Fps/Fes Related) Tyrosine Kinase	5	108388046	Intron	T>C
FER	Fer (Fps/Fes Related) Tyrosine Kinase	5	108388047	Intron	T>C
FER	Fer (Fps/Fes Related) Tyrosine Kinase	5	108388061	Intron	T>C
FEZ2	Fasciculation And Elongation Protein Zeta 2 (Zygin II)	2	36810366	Intron	A>G
FGF2	Fibroblast Growth Factor 2 (Basic)	4	123817337	3' UTR	T>C
FKBP1A-SDCBP2	FK506 Binding Protein 1A, 12kDa - Syndecan Binding Protein (Syntenin) 2	20	1316835	Intron	A>G
FLNB	Filamin B, Beta	3	58141791	CDS	A>G
FMO5	Flavin Containing Monooxygenase 5	1	146675711	Intron	A>T
FMO5	Flavin Containing Monooxygenase 5	1	146675730	Intron	A>C
FNDC3A	Fibronectin Type III Domain Containing 3A	13	49772790	Intron	A>G
FNDC3A	Fibronectin Type III Domain Containing 3A	13	49772806	Intron	A>G
FNDC3A	Fibronectin Type III Domain Containing 3A	13	49772812	Intron	A>G
FNDC3A	Fibronectin Type III Domain Containing 3A	13	49772813	Intron	A>G
FNDC3B	Fibronectin Type III Domain Containing 3B	3	172117636	3' UTR	T>A
FNDC3B	Fibronectin Type III Domain Containing 3B	3	172117638	3' UTR	A>G
FRMD4B	FERM Domain Containing 4B	3	69242785	Intron	A>T
FRMD4B	FERM Domain Containing 4B	3	69242786	Intron	T>G
FSD1L	Fibronectin Type III And SPRY Domain Containing 1-Like	9	108284277	Intron	CG
FSD1L	Fibronectin Type III And SPRY Domain Containing 1-Like	9	108285070	Intron	T>C
FSD1L	Fibronectin Type III And SPRY Domain Containing 1-Like	9	108288160	Intron	A>G
FSD1L	Fibronectin Type III And SPRY Domain Containing 1-Like	9	108288173	Intron	A>G
FSD1L	Fibronectin Type III And SPRY Domain Containing 1-Like	9	108288705	Intron	G>A
FTX	FTX Transcript, XIST Regulator (Non-Protein Coding)	X	73351004	Intron	A>G
FTX	FTX Transcript, XIST Regulator (Non-Protein Coding)	X	73351008	Intron	A>G
FTX	FTX Transcript, XIST Regulator (Non-Protein Coding)	X	73351009	Intron	A>G
FTX	FTX Transcript, XIST Regulator (Non-Protein Coding)	X	73351011	Intron	A>G
FTX	FTX Transcript, XIST Regulator (Non-Protein Coding)	X	73351027	Intron	A>G
FTX	FTX Transcript, XIST Regulator (Non-Protein Coding)	X	73351034	Intron	A>G
FTX	FTX Transcript, XIST Regulator (Non-Protein Coding)	X	73351040	Intron	A>G
FTX	FTX Transcript, XIST Regulator (Non-Protein Coding)	X	73351046	Intron	A>G
FTX	FTX Transcript, XIST Regulator (Non-Protein Coding)	X	73393822	Intron	A>G
FTX	FTX Transcript, XIST Regulator (Non-Protein Coding)	X	73393829	Intron	G>A
FTX	FTX Transcript, XIST Regulator (Non-Protein Coding)	X	73393830	Intron	T>C
FTX	FTX Transcript, XIST Regulator (Non-Protein Coding)	X	73393841	Intron	A>T
FUT4	Fucosyltransferase 4 (Alpha (1,3) Fucosyltransferase, Myeloid-Specific)	11	94281344	3' UTR	T>A
FUT4	Fucosyltransferase 4 (Alpha (1,3) Fucosyltransferase, Myeloid-Specific)	11	94281345	3' UTR	A>G
G3BP1	GTPase activating Protein (SH3 Domain) Binding Protein 1	5	151171470	Intron	A>G
GABARAPL3	GABA(A) Receptors Associated Protein Like 3, Pseudogene	15	90892099	exon	A>G
GALC	Galactosylceramidase	14	88454879	Intron	T>C
GANC	Glucosidase, Alpha; Neutral C	15	42606153	Intron	A>C
GATC	Glutamyl-TRNA(Gln) Amidotransferase, Subunit C	12	120899168	exon,3' UTR	A>G
GBP4	Guanylate Binding Protein 4	1	89649327	3' UTR	A>G
GBP4	Guanylate Binding Protein 4	1	89649369	3' UTR	A>G
GBP4	Guanylate Binding Protein 4	1	89649379	3' UTR	A>G
GBP4	Guanylate Binding Protein 4	1	89649419	3' UTR	A>G
GBP4	Guanylate Binding Protein 4	1	89649424	3' UTR	A>G
GBP4	Guanylate Binding Protein 4	1	89649549	3' UTR	A>G
GBP4	Guanylate Binding Protein 4	1	89649560	3' UTR	A>G
GCH1	GTP Cyclohydrolase 1	14	55311034	Intron	A>G
GFM1	G Elongation Factor, Mitochondrial 1	3	158370037	Intron	C>T
GFM1	G Elongation Factor, Mitochondrial 1	3	158370039	Intron	A>G
GLUD1	Glutamate Dehydrogenase 1	10	88821006	Intron	A>G
GLUD1	Glutamate Dehydrogenase 1	10	88821019	Intron	A>G
GLUD2	Glutamate Dehydrogenase 2	X	120182123	CDS	A>T
GNE	Glucosamine (UDP-N-acetyl)-2-Epimerase/N-acetylmannosamine Kinase	9	36215057	3' UTR	A>G
GNPNat1	Glucosamine-Phosphate N-acetyltransferase 1	14	53242354	3' UTR	A>G
GOLGA4	Golgin A4	3	37317605	Intron	A>G
GON4L	Gon-4-Like (C. Elegans)	1	155747443	CDS	G>A
GPATCH2	G Patch Domain Containing 2	1	217781569	Intron	T>A
GPATCH2	G Patch Domain Containing 2	1	217781571	Intron	A>T
GPATCH2	G Patch Domain Containing 2	1	217781572	Intron	T>G
GPATCH2	G Patch Domain Containing 2	1	217781573	Intron	G>T
GPATCH2	G Patch Domain Containing 2	1	217781574	Intron	T>C
GPBP1L1	GC-Rich Promoter Binding Protein 1-Like 1	1	46124514	Intron	A>G
GPIHBP1	Glycosylphosphatidylinositol Anchored High Density Lipoprotein Binding Protein 1	8	144298159	3' UTR	G>T
GSR	Glutathione Reductase	8	30535953	3' UTR	A>G
GSR	Glutathione Reductase	8	30535975	3' UTR	A>G
GSR	Glutathione Reductase	8	30535980	3' UTR	A>G
GSR	Glutathione Reductase	8	30536015	3' UTR	A>G
GSR	Glutathione Reductase	8	30536016	3' UTR	A>G
GSR	Glutathione Reductase	8	30536078	3' UTR	A>G
GTF2A1	General Transcription Factor IIA, 1, 19/37kDa	14	81644947	3' UTR, exon	T>A
GTF2A1	General Transcription Factor IIA, 1, 19/37kDa	14	81644952	3' UTR, exon	A>C
GTF2A	General Transcription Factor IIA, 1, 19/37kDa	14	81644955	3' UTR, exon	G>A
GTF2A1	General Transcription Factor IIA, 1, 19/37kDa	14	81644962	3' UTR, exon	A>T
GTF2A1	General Transcription Factor IIA, 1, 19/37kDa	14	81644965	3' UTR ,exon	T>C
GUSBP1	Glucuronidase, Beta Pseudogene 1	5	21485173	Intron	A>G
GXYLT2	Glucoside Xylosyltransferase 2	3	72978251	Intron	T>C
GXYLT2	Glucoside Xylosyltransferase 2	3	72978262	Intron	T>C
GXYLT2	Glucoside Xylosyltransferase 2	3	72978407	Intron	C>A
GXYLT2	Glucoside Xylosyltransferase 2	3	72978564	Intron	G>C
HDGFRP2	Hepatoma-Derived Growth Factor-Related Protein 2	19	4499629	CDS	G>A
HDGFRP2	Hepatoma-Derived Growth Factor-Related Protein 2	19	4499632	CDS	A>G
HDGFRP2	Hepatoma-Derived Growth Factor-Related Protein 2	19	4499635	Intron	C>A
HDGFRP2	Hepatoma-Derived Growth Factor-Related Protein 2	19	4499636	Intron	T>A
HDGFRP2	Hepatoma-Derived Growth Factor-Related Protein 2	19	4499642	Intron	G>A
HDGFRP2	Hepatoma-Derived Growth Factor-Related Protein 2	19	4499647	Intron	G>A
HERC4	HECT And RLD Domain Containing E3 Ubiquitin Protein Ligase 4	10	69755845	Intron	A>G
HERC4	HECT And RLD Domain Containing E3 Ubiquitin Protein Ligase 4	10	69829610	Intron	A>G
HIF1A	Hypoxia Inducible Factor 1, Alpha Subunit (Basic Helix-Loop-Helix Transcription Factor)	14	62212687	Intron	A>G
HIST2H2AA3,,, HIST2H2AA4	Histone Cluster 2, H2aa3 and Histone Cluster 2, H2aa4	1	149823025	CDS, CDS	A>T
HIVEP1	Human Immunodeficiency Virus Type I Enhancer Binding Protein 1	6	12038217	Intron	A>G
HIVEP1	Human Immunodeficiency Virus Type I Enhancer Binding Protein 1	6	12038651	Intron	A>G
HIVEP1	Human Immunodeficiency Virus Type I Enhancer Binding Protein 1	6	12038652	Intron	A>G
HIVEP1	Human Immunodeficiency Virus Type I Enhancer Binding Protein 1	6	12038660	Intron	A>G
HLA-DOA	Major Histocompatibility Complex, Class II, DO Alpha	6	32973157	3' UTR	A>G
HLA-DOA	Major Histocompatibility Complex, Class II, DO Alpha	6	32973519	3' UTR	A>G
HLA-DOA	Major Histocompatibility Complex, Class II, DO Alpha	6	32973557	3' UTR	A>G
HLA-DOA	Major Histocompatibility Complex, Class II, DO Alpha	6	32973630	3' UTR	A>G
HLA-DOA	Major Histocompatibility Complex, Class II, DO Alpha	6	32973631	3' UTR	A>G
HLA-DQA2	Major Histocompatibility Complex, Class II, DQ Alpha 2	6	32712952	CDS	C>T
HLA-DQA2	Major Histocompatibility Complex, Class II, DQ Alpha 2	6	32712967	CDS	C>G
HLA-DQA2	Major Histocompatibility Complex, Class II, DQ Alpha 2	6	32712977	CDS	C>T
HLA-F	Major Histocompatibility Complex, Class I, F	6	29693329	CDS	A>G
HLA-G	Major Histocompatibility Complex, Class I, G	6	29797756	Intron	G>A
HLA-G	Major Histocompatibility Complex, Class I, G	6	29797762	Intron	T>C
HLA-G	Major Histocompatibility Complex, Class I, G	6	29797792	Intron	G>C
HLA-G	Major Histocompatibility Complex, Class I, G	6	29797818	Intron	C>T
HLA-H	Major Histocompatibility Complex, Class I, H (Pseudogene)	6	29856297	exon	T>C
HLA-H	Major Histocompatibility Complex, Class I, H (Pseudogene)	6	29856309	exon	T>C
HLA-H	Major Histocompatibility Complex, Class I, H (Pseudogene)	6	29856426	exon	C>G
HLA-H	Major Histocompatibility Complex, Class I, H (Pseudogene)	6	29856463	exon	T>G
HLA-J	Major Histocompatibility Complex, Class I, J (Pseudogene)	6	29976418	Intron	C>T
HLA-J	Major Histocompatibility Complex, Class I, J (Pseudogene)	6	29976448	Intron	A>G
HLA-L	Major Histocompatibility Complex, Class I, L (Pseudogene)	6	30228992	exon	G>A
HLA-L	Major Histocompatibility Complex, Class I, L (Pseudogene)	6	30229006	exon	G>C
HLA-L	Major Histocompatibility Complex, Class I, L (Pseudogene)	6	30229222	exon	T>C
HLA-L	Major Histocompatibility Complex, Class I, L (Pseudogene)	6	30229414	exon	T>G
HLA-L	Major Histocompatibility Complex, Class I, L (Pseudogene)	6	30229415	exon	T>C
HLA-L	Major Histocompatibility Complex, Class I, L (Pseudogene)	6	30229417	exon	C>G
HNRNPA1L2	Heterogeneous Nuclear Ribonucleoprotein A1-Like 2	13	53217526	CDS	A>G
HNRPDL	Heterogeneous Nuclear Ribonucleoprotein D-Like	4	83347310	Intron	T>A
HNRPDL	Heterogeneous Nuclear Ribonucleoprotein D-Like	4	83347313	Intron	T>A
HNRPDL	Heterogeneous Nuclear Ribonucleoprotein D-Like	4	83347315	Intron	T>A
HNRPDL	Heterogeneous Nuclear Ribonucleoprotein D-Like	4	83347316	Intron	C>A
HNRPDL	Heterogeneous Nuclear Ribonucleoprotein D-Like	4	83347317	Intron	A>G
HNRPDL	Heterogeneous Nuclear Ribonucleoprotein D-Like	4	83347320	Intron	A>G
HS2ST1	Heparan Sulfate 2-O-Sulfotransferase 1	1	87512276	Intron	T>C
HSP90AB1	Heat Shock Protein 90kDa Alpha (Cytosolic), Class B Member 1	6	44216555	Intron	T>G
HSP90AB1	Heat Shock Protein 90kDa Alpha (Cytosolic), Class B Member 1	6	44216556	Intron	G>A
HSP90AB1	Heat Shock Protein 90kDa Alpha (Cytosolic), Class B Member 1	6	44216557	Intron	A>T
HSP90AB1	Heat Shock Protein 90kDa Alpha (Cytosolic), Class B Member 1	6	44216559	Intron	A>C
HSP90B2P,,, LRRC28	Heat Shock Protein 90kDa Beta (Grp94), Member 2, Pseudogene, Leucine Rich Repeat Containing 28	15	99797958	exon, Intron	C>A
HSP90B2P,,, LRRC28	Heat Shock Protein 90kDa Beta (Grp94), Member 2, Pseudogene, Leucine Rich Repeat Containing 28	15	99798775	exon, Intron	A>G
HSP90B2P,,, LRRC28	Heat Shock Protein 90kDa Beta (Grp94), Member 2, Pseudogene, Leucine Rich Repeat Containing 28	15	99798778	exon, Intron	C>A
ICMT	Isoprenylcysteine Carboxyl Methyltransferase	1	6282224	3' UTR	A>G
ICMT	Isoprenylcysteine Carboxyl Methyltransferase	1	6282236	3' UTR	A>G
ICMT	Isoprenylcysteine Carboxyl Methyltransferase	1	6282587	3' UTR	A>G
IFNAR1	Interferon (Alpha, Beta And Omega) Receptor 1	21	34730108	3' UTR	A>G
IFNAR2	Interferon (Alpha, Beta And Omega) Receptor 2	21	34634871	Intron,CDS	A>G
IGFBP7	Insulin-Like Growth Factor Binding Protein 7	4	57976234	CDS	A>G
IL4R	Interleukin 4 Receptor	16	27370989	Intron	A>G
INADL	InaD-Like (Drosophila)	1	62628522	3' UTR	A>G
INPP5B	Inositol Polyphosphate-5-Phosphatase, 75kDa	1	38327135	3' UTR	A>G
INTS10	Integrator Complex Subunit 10	8	19699242	Intron	A>G
INTS10	Integrator Complex Subunit 10	8	19699300	Intron	A>G
INTS10	Integrator Complex Subunit 10	8	19699316	Intron	A>G
IPP	Intracisternal A Particle-Promoted Polypeptide	1	46164678	Intron,3' UTR	A>G
ITGA2	Integrin, Alpha 2 (CD49B, Alpha 2 Subunit Of VLA-2 Receptor)	5	52390026	exon,3' UTR	A>T
ITIH5	Inter-Alpha-Trypsin Inhibitor Heavy Chain Family, Member 5	10	7605075	CDS	A>C
ITIH5	Inter-Alpha-Trypsin Inhibitor Heavy Chain Family, Member 5	10	7605076	CDS	C>A
ITIH5	Inter-Alpha-Trypsin Inhibitor Heavy Chain Family, Member 5	10	7605077	CDS	A>C
ITPR1	Inositol 1,4,5-Trisphosphate Receptor, Type 1	3	4723104	Intron	A>G
ITPR1	Inositol 1,4,5-Trisphosphate Receptor, Type 1	3	4723106	Intron	A>G
JMJD1C	Jumonji Domain Containing 1C	10	65139953	Intron	A>G
KANSL2	Kat8 Regulatory NSL Complex Subunit 2	12	49065578	Intron	A>G
KatNBL1	Katanin P80 Subunit B-Like 1	15	34434944	Intron	A>G
KatNBL1	Katanin P80 Subunit B-Like 1	15	34434975	Intron	A>G
KatNBL1	Katanin P80 Subunit B-Like 1	15	34434981	Intron	A>G
KCNMB3	Potassium Channel Subfamily M Regulatory Beta Subunit 3	3	178977087	Intron, exon, 5' UTR	A>C
KCNMB3	Potassium Channel Subfamily M Regulatory Beta Subunit 3	3	178977093	Intron, exon, 5' UTR	A>G
KCNMB3	Potassium Channel Subfamily M Regulatory Beta Subunit 3	3	178977100	Intron, exon, 5' UTR	T>C
KCNMB3	Potassium Channel Subfamily M Regulatory Beta Subunit 3	3	178977299	Intron, exon, 5' UTR	A>G
KCNMB3	Potassium Channel Subfamily M Regulatory Beta Subunit 3	3	178977750	Intron	C>T
KCNMB3	Potassium Channel Subfamily M Regulatory Beta Subunit 3	3	178977765	Intron	T>C
KCNMB3	Potassium Channel Subfamily M Regulatory Beta Subunit 3	3	178977950	Intron	G>A
KCNMB3	Potassium Channel Subfamily M Regulatory Beta Subunit 3	3	178978537	Intron	G>A
KDM2A	Lysine (K)-Specific Demethylase 2A	11	66975227	Intron	A>G
MacF1	,Microtubule-actin Crosslinking Factor 1	1	39882079	3' UTR, Intron	A>G
MacF1	Microtubule-actin Crosslinking Factor 1	1	39882126	3' UTR, Intron	A>G
KIAA0907	KIAA0907	1	155884786	Intron	C>A
KIAA0907	KIAA0907	1	155884795	Intron	G>A
KIAA1143	KIAA1143	3	44790624	3' UTR	A>G
KIAA1143	KIAA1143	3	44790636	3' UTR	A>G
KIAA1143	KIAA1143	3	44791062	3' UTR	A>G
KIAA1598	KIAA1598	10	118782867	Intron	A>G
KIAA1598	KIAA1598	10	118782868	Intron	C>T
KIAA1598	KIAA1598	10	118782875	Intron	T>C
KIAA1598	KIAA1598	10	118782883	Intron	C>T
KIAA1715	KIAA1715	2	176791181	3' UTR	A>G
KIAA1715	KIAA1715	2	176791182	3' UTR	A>G
KIAA1715	KIAA1715	2	176791183	3' UTR	A>G
KIAA1841	KIAA1841	2	61336429	CDS	A>G
KIF13B	Kinesin Family Member 13B	8	29053780	Intron	A>T
KIF5B	Kinesin Family Member 5B	10	32307428	Intron	T>C
KPNA1	Karyopherin Alpha 1 (Importin Alpha 5)	3	122176577	Intron, exon	A>G
KPNA1	Karyopherin Alpha 1 (Importin Alpha 5)	3	122176643	Intron, exon	A>G
KPNA1	Karyopherin Alpha 1 (Importin Alpha 5)	3	122176654	Intron, exon	A>G
KPNA1	Karyopherin Alpha 1 (Importin Alpha 5)	3	122176677	Intron, exon	A>G
KPNA1	Karyopherin Alpha 1 (Importin Alpha 5)	3	122176697	Intron	A>G
LAMA4	Laminin, Alpha 4	6	112508807	Intron	C>A
LARP4	La Ribonucleoprotein Domain Family, Member 4	12	50870473	3' UTR	C>T
LHFPL3	Lipoma HMGIC Fusion Partner-Like 3	7	104309696	Intron	A>G
LIMA1	LIM Domain And actin Binding 1	12	50612432	Intron	A>G
LIMD1	LIM Domains Containing 1	3	45722042	3' UTR	A>G
LIMD1	LIM Domains Containing 1	3	45722043	3' UTR	A>G
LIMD1	LIM Domains Containing 1	3	45722047	3' UTR	A>G
LIMD1	LIM Domains Containing 1	3	45722055	3' UTR	A>G
LIMD1	LIM Domains Containing 1	3	45722100	3' UTR	A>G
LOC100129858	SCOC antisense RNA 1	4	141287668	Intron	T>A
LOC100129858	SCOC antisense RNA 1	4	141287689	Intron	A>G
LOC100129858	SCOC antisense RNA 1	4	141287774	Intron	A>G
LOC100129858	SCOC antisense RNA 1	4	141287795	Intron	A>C
LOC441155	zinc finger CCCH-type domain-containing-like	6	66015196	3' UTR	C>T
LOC643339	uncharacterized	12	93517909	Intron	C>G
LOC643339	uncharacterized	12	93517918	Intron	G>A
LOC643339	uncharacterized	12	93517919	Intron	G>C
LOC646214	p21 protein (Cdc42/Rac)-activated kinase 2 pseudogene	15	21935605	exon	T>G
LOC646214	p21 protein (Cdc42/Rac)-activated kinase 2 pseudogene	15	21935606	exon	T>G
LOC646214	p21 protein (Cdc42/Rac)-activated kinase 2 pseudogene	15	21937430	exon	C>T
LONP2,,, MIR548AE2	Lon Peptidase 2, Peroxisomal,,, MicroRNA 548ae-2	16	48386354	3' UTR, Intron	A>G
LONP2,,, MIR548AE2	Lon Peptidase 2, Peroxisomal,,, MicroRNA 548ae-2	16	48386424	3' UTR, Intron	A>G
LONP2,,, MIR548AE2	Lon Peptidase 2, Peroxisomal,,, MicroRNA 548ae-2	16	48386425	3' UTR, Intron	A>G
LONP2,,, MIR548AE2	Lon Peptidase 2, Peroxisomal,,, MicroRNA 548ae-2	16	48386442	3' UTR, Intron	A>G
LONP2,,, MIR548AE2	Lon Peptidase 2, Peroxisomal,,, MicroRNA 548ae-2	16	48387175	3' UTR, Intron	A>G
LONP2,,, MIR548AE2	Lon Peptidase 2, Peroxisomal,,, MicroRNA 548ae-2	16	48387201	3' UTR, Intron	A>G
LONRF2	LON Peptidase N-Terminal Domain And Ring Finger 2	2	100897741	3' UTR	A>C
LONRF2	LON Peptidase N-Terminal Domain And Ring Finger 2	2	100897743	3' UTR	A>C
LPP	LIM Domain Containing Preferred Translocation Partner In Lipoma	3	188596827	3' UTR	A>G
LPP	LIM Domain Containing Preferred Translocation Partner In Lipoma	3	188600755	3' UTR	A>G
LPP	LIM Domain Containing Preferred Translocation Partner In Lipoma	3	188602083	3' UTR	A>G
LRR1	Leucine Rich Repeat Protein 1	14	50067118	Intron	G>A
LRRC37A3	Leucine Rich Repeat Containing 37, Member A3	17	62855652	CDS	A>G
LRRFIP2	Leucine Rich Repeat (In FLII) Interacting Protein 2	3	37176369	Intron	C>T
LTF	Lactotransferrin	3	46501287	CDS,5' UTR	G>A
LUC7L3	LUC7-Like 3 (S. Cerevisiae)	17	48819168	Intron	A>G
LUC7L3	LUC7-Like 3 (S. Cerevisiae)	17	48819177	Intron	A>G
LYST	Lysosomal Trafficking Regulator	1	235910471	Intron	A>T
MacF1	Microtubule-actin Crosslinking Factor 1	1	39770122	Intron	T>C
MacF1	Microtubule-actin Crosslinking Factor 1	1	39770149	Intron	A>C
MA>G>T1	Magnesium Transporter 1	X	77083617	3' UTR	A>G
MAN1A2	Mannosidase, Alpha, Class 1A, Member 2	1	117957455	Intron	T>G
MAN1A2	Mannosidase, Alpha, Class 1A, Member 2	1	117957459	Intron	T>A
MAN1A2	Mannosidase, Alpha, Class 1A, Member 2	1	117957461	Intron	T>G
MAN1A2	Mannosidase, Alpha, Class 1A, Member 2	1	117957463	Intron	T>A
MAP3K7	Mitogen-activated Protein Kinase Kinase Kinase 7	6	91224581	3' UTR	A>T
MAP3K7	Mitogen-activated Protein Kinase Kinase Kinase 7	6	91224583	3' UTR	T>G
MAP3K7	Mitogen-activated Protein Kinase Kinase Kinase 7	6	91224584	3' UTR	G>T
MAP3K7	Mitogen-activated Protein Kinase Kinase Kinase 7	6	91224585	3' UTR	T>G
MAP3K7	Mitogen-activated Protein Kinase Kinase Kinase 7	6	91226178	3' UTR	T>C
MAPKAPK2	Mitogen-activated Protein Kinase-activated Protein Kinase 2	1	206869440	Intron	T>C
MAPKAPK2	Mitogen-activated Protein Kinase-activated Protein Kinase 2	1	206869460	Intron	A>G
MARCKS	Myristoylated Alanine-Rich Protein Kinase C Substrate	6	114182781	3' UTR	G>A
MAVS	Mitochondrial Antiviral Signaling Protein	20	3848163	exon,3' UTR	A>G
MAVS	Mitochondrial Antiviral Signaling Protein	20	3848178	exon,3' UTR	A>G
MAVS	Mitochondrial Antiviral Signaling Protein	20	3848192	exon,3' UTR	A>G
MAVS	Mitochondrial Antiviral Signaling Protein	20	3848214	exon,3' UTR	A>G
MAVS	Mitochondrial Antiviral Signaling Protein	20	3848225	exon,3' UTR	A>G
MAVS	Mitochondrial Antiviral Signaling Protein	20	3849357	exon,3' UTR	A>G
MCC	Mutated In Colorectal Cancers	5	112359748	3' UTR	A>T
MDM2	MDM2 Proto-Oncogene, E3 Ubiquitin Protein Ligase	12	69237004	3' UTR	A>G
MDM2	MDM2 Proto-Oncogene, E3 Ubiquitin Protein Ligase	12	69237013	3' UTR	A>G
MDM2	MDM2 Proto-Oncogene, E3 Ubiquitin Protein Ligase	12	69237014	3' UTR	A>G
MDM2	MDM2 Proto-Oncogene, E3 Ubiquitin Protein Ligase	12	69237043	3' UTR	A>G
MDM2	MDM2 Proto-Oncogene, E3 Ubiquitin Protein Ligase	12	69237053	3' UTR	A>G
MDM2	MDM2 Proto-Oncogene, E3 Ubiquitin Protein Ligase	12	69237509	3' UTR	A>G
MDM2	MDM2 Proto-Oncogene, E3 Ubiquitin Protein Ligase	12	69237519	3' UTR	A>G
MDM2	MDM2 Proto-Oncogene, E3 Ubiquitin Protein Ligase	12	69237529	3' UTR	A>G
MDM2	MDM2 Proto-Oncogene, E3 Ubiquitin Protein Ligase	12	69237558	3' UTR	A>G
MDM4	MDM4, P53 Regulator	1	204520442	exon,3' UTR	A>G
MDM4	MDM4, P53 Regulator	1	204521151	exon,3' UTR	A>G
MDM4	MDM4, P53 Regulator	1	204521160	exon,3' UTR	A>G
MDM4	MDM4, P53 Regulator	1	204525548	exon,3' UTR	A>G
MDM4	MDM4, P53 Regulator	1	204525781	exon,3' UTR	A>G
MEIS1	Meis Homeobox 1	2	66794644	Intron	G>T
MEIS1	Meis Homeobox 1	2	66794647	Intron	A>G
MEIS3P1	Meis Homeobox 3 Pseudogene 1	17	15692323	exon	G>A
MEIS3P1	Meis Homeobox 3 Pseudogene 1	17	15692338	exon	T>C
MEST	Mesoderm Specific Transcript	7	130145215	3' UTR	T>C
METTL7A	Methyltransferase Like 7A	12	51324639	3' UTR	A>G
MGAT4A	Mannosyl (Alpha-1,3-)-Glycoprotein Beta-1,4-N-acetylglucosaminyltransferase, Isozyme A	2	99239382	3' UTR,Intron	A>G
MGAT4A	Mannosyl (Alpha-1,3-)-Glycoprotein Beta-1,4-N-acetylglucosaminyltransferase, Isozyme A	2	99240747	3' UTR,Intron	A>G
MINOS1	Mitochondrial Inner Membrane Organizing System 1	1	19927375	Intron,exon	A>G
MIR548AE2	MicroRNA 548ae-2	16	48388380	Intron	A>G
MIR548AE2	MicroRNA 548ae-2	16	48388381	Intron	A>G
MIR548AE2	MicroRNA 548ae-2	16	48388382	Intron	A>G
MIR548AE2	MicroRNA 548ae-2	16	48388383	Intron	A>G
MIR548AE2	MicroRNA 548ae-2	16	48388394	Intron	A>G
MKL1	Megakaryoblastic Leukemia (Translocation) 1	22	40832410	Intron	A>G
MKL1	Megakaryoblastic Leukemia (Translocation) 1	22	40832413	Intron	A>G
MKL2	MKL/Myocardin-Like 2	16	14294244	Intron	A>G
MLL	Lysine (K)-Specific Methyltransferase 2A	11	118390509	Intron	C>A
MLL	Lysine (K)-Specific Methyltransferase 2A	11	118390511	Intron	A>G
MLL3	Lysine (K)-Specific Methyltransferase 2C	7	151868196	Intron	A>G
MLL5	Lysine (K)-Specific Methyltransferase 2E	7	104707383	Intron	A>G
MLLT10	Myeloid/Lymphoid Or Mixed-Lineage Leukemia (Trithorax Homolog, Drosophila); Translocated To, 10	10	21901267	Intron	T>A
MLXIP	MLX Interacting Protein	12	122619536	Intron	T>A
MLXIP	MLX Interacting Protein	12	122619539	Intron	A>G
MORF4L2	Mortality Factor 4 Like 2	X	102930686	3' UTR	T>C
MRPL19	Mitochondrial Ribosomal Protein L19	2	75884989	3' UTR	T>C
MRPS16	Mitochondrial Ribosomal Protein S16	10	75008731	3' UTR	A>G
MRPS16	Mitochondrial Ribosomal Protein S16	10	75008815	3' UTR	A>G
MRPS16	Mitochondrial Ribosomal Protein S16	10	75008873	3' UTR	A>G
MRPS16	Mitochondrial Ribosomal Protein S16	10	75008876	3' UTR	A>G
MRPS16	Mitochondrial Ribosomal Protein S16	10	75008955	3' UTR	A>G
MRPS16	Mitochondrial Ribosomal Protein S16	10	75008965	3' UTR	A>G
MRPS16	Mitochondrial Ribosomal Protein S16	10	75009585	3' UTR	A>G
MSRB3	Methionine Sulfoxide Reductase B3	12	65847795	Intron	A>G
MSRB3	Methionine Sulfoxide Reductase B3	12	65847878	Intron	A>G
MSRB3	Methionine Sulfoxide Reductase B3	12	65847882	Intron	A>G
MTDH	Metadherin	8	98740900	3' UTR	A>G
MTDH	Metadherin	8	98740916	3' UTR	A>G
MTMR1	Myotubularin Related Protein 1	X	149933128	3' UTR	G>C
MTRR	5-Methyltetrahydrofolate-Homocysteine Methyltransferase Reductase	5	7900999	3' UTR	A>G
MTRR	5-Methyltetrahydrofolate-Homocysteine Methyltransferase Reductase	5	7901000	3' UTR	G>C
MTRR	5-Methyltetrahydrofolate-Homocysteine Methyltransferase Reductase	5	7901001	3' UTR	C>A
MTRR	5-Methyltetrahydrofolate-Homocysteine Methyltransferase Reductase	5	7901002	3' UTR	A>G
MTUS1	Microtubule Associated Tumor Suppressor 1	8	17539160	Intron	A>G
MUT	Methylmalonyl CoA Mutase	6	49399249	3' UTR	A>T
MUT	Methylmalonyl CoA Mutase	6	49399250	3' UTR	T>A
MUT	Methylmalonyl CoA Mutase	6	49399255	3' UTR	A>C
MUT	Methylmalonyl CoA Mutase	6	49399256	3' UTR	C>T
MUT	Methylmalonyl CoA Mutase	6	49399258	3' UTR	T>C
MYCBP2	MYC Binding Protein 2, E3 Ubiquitin Protein Ligase	13	77828918	Intron	A>G
MYCBP2	MYC Binding Protein 2, E3 Ubiquitin Protein Ligase	13	77828921	Intron	A>G
MYCBP2	MYC Binding Protein 2, E3 Ubiquitin Protein Ligase	13	77828928	Intron	A>G
MYCBP2	MYC Binding Protein 2, E3 Ubiquitin Protein Ligase	13	77828933	Intron	A>G
MYCBP2	MYC Binding Protein 2, E3 Ubiquitin Protein Ligase	13	77828936	Intron	A>G
MYL6B	Myosin, Light Chain 6B, Alkali, Smooth Muscle And Non-Muscle	12	56548909	CDS	C>T
MYL6B	Myosin, Light Chain 6B, Alkali, Smooth Muscle And Non-Muscle	12	56548936	CDS	C>T
MYO1E	Myosin IE	15	59463326	Intron	A>G
MYSM1	Myb-Like, SWIRM And MPN Domains 1	1	59120997	3' UTR	A>G
NACA2	Nascent Polypeptide-Associated Complex Alpha Subunit 2	17	59668005	CDS	A>G
NACAP1	Nascent-Polypeptide-Associated Complex Alpha Polypeptide Pseudogene 1	8	102381627	exon	G>A
NACAP1	Nascent-Polypeptide-Associated Complex Alpha Polypeptide Pseudogene 1	8	102381628	exon	C>G
NACAP1	Nascent-Polypeptide-Associated Complex Alpha Polypeptide Pseudogene 1	8	102381637	exon	C>G
NADKD1	NAD Kinase 1, Mitochondrial	5	36193682	3' UTR	T>C
NAP1L1	Nucleosome Assembly Protein 1-Like 1	12	76447801	Intron	A>G
NAP1L1	Nucleosome Assembly Protein 1-Like 1	12	76447802	Intron	G>A
NAP1L1	Nucleosome Assembly Protein 1-Like 1	12	76447803	Intron	A>T
NAP1L1	Nucleosome Assembly Protein 1-Like 1	12	76447804	Intron	T>G
NAP1L1	Nucleosome Assembly Protein 1-Like 1	12	76450533	Intron	A>G
NAP1L1	Nucleosome Assembly Protein 1-Like 1	12	76450536	Intron	A>G
NAP1L1	Nucleosome Assembly Protein 1-Like 1	12	76450548	Intron	A>G
NAP1L1	Nucleosome Assembly Protein 1-Like 1	12	76450573	Intron	A>G
NAP1L1	Nucleosome Assembly Protein 1-Like 1	12	76450644	Intron	A>G
NAP1L1	Nucleosome Assembly Protein 1-Like 1	12	76451064	Intron	A>G
NBEAL1	Nucleosome Assembly Protein 1-Like 1	2	204013873	Intron	T>A
NBPF14	Neuroblastoma Breakpoint Family, Member 14	1	148003706	3' UTR	A>G
NBPF14	Neuroblastoma Breakpoint Family, Member 14	1	148003734	3' UTR	A>G
NBPF14	Neuroblastoma Breakpoint Family, Member 14	1	148003749	3' UTR	A>G
NBPF14	Neuroblastoma Breakpoint Family, Member 14	1	148003752	3' UTR	A>G
NBPF16	Neuroblastoma Breakpoint Family, Member 16	1	148757695	3' UTR	A>G
NBPF16	Neuroblastoma Breakpoint Family, Member 16	1	148757708	3' UTR	A>G
NBPF16	Neuroblastoma Breakpoint Family, Member 16	1	148757709	3' UTR	A>G
NBPF16, NBPF15	Neuroblastoma Breakpoint Family, Member 16,,, Neuroblastoma Breakpoint Family, Member 15	1	148595436	3' UTR, 3' UTR	A>G
NBPF16, NBPF15	Neuroblastoma Breakpoint Family, Member 16,,, Neuroblastoma Breakpoint Family, Member 15	1	148595439	3' UTR, 3' UTR	A>G
NBPF16, NBPF15	Neuroblastoma Breakpoint Family, Member 16,,, Neuroblastoma Breakpoint Family, Member 15	1	148595454	3' UTR, 3' UTR	A>G
NBPF16, NBPF15	Neuroblastoma Breakpoint Family, Member 16,,, Neuroblastoma Breakpoint Family, Member 15	1	148595458	3' UTR, 3' UTR	A>G
NBPF16, NBPF15	Neuroblastoma Breakpoint Family, Member 16,,, Neuroblastoma Breakpoint Family, Member 15	1	148595482	3' UTR, 3' UTR	A>G
NBPF16, NBPF15	Neuroblastoma Breakpoint Family, Member 16,,, Neuroblastoma Breakpoint Family, Member 15	1	148595665	3' UTR, 3' UTR	A>G
NBPF24, NBPF11	Neuroblastoma Breakpoint Family, Member 24,,, Neuroblastoma Breakpoint Family, Member 11	1	146033323	3' UTR,exon, 3' UTR	A>G
NBPF24, NBPF11	Neuroblastoma Breakpoint Family, Member 24,,, Neuroblastoma Breakpoint Family, Member 11	1	146033351	3' UTR,exon, 3' UTR	A>G
NBPF24, NBPF11	Neuroblastoma Breakpoint Family, Member 24,,, Neuroblastoma Breakpoint Family, Member 11	1	146033366	3' UTR,exon, 3' UTR	A>G
NBPF24, NBPF11	Neuroblastoma Breakpoint Family, Member 24,,, Neuroblastoma Breakpoint Family, Member 11	1	147575128	3' UTR,exon, 3' UTR	A>G
NBPF24, NBPF11	Neuroblastoma Breakpoint Family, Member 24,,, Neuroblastoma Breakpoint Family, Member 11	1	147575147	3' UTR,exon, 3' UTR	A>G
NDUFS1	NADH Dehydrogenase (Ubiquinone) Fe-S Protein 1, 75kDa (NADH-Coenzyme Q Reductase)	2	206988074	3' UTR	T>C
NDUFS1	NADH Dehydrogenase (Ubiquinone) Fe-S Protein 1, 75kDa (NADH-Coenzyme Q Reductase)	2	207003442	Intron	T>C
NDUFV3	NADH Dehydrogenase (Ubiquinone) Flavoprotein 3, 10kDa	21	44329526	3' UTR	A>G
NEBL	Nebulette	10	21177153	Intron	G>T
NEBL	Nebulette	10	21177154	Intron	T>G
NEBL	Nebulette	10	21177155	Intron	C>T
NEGR1	Neuronal Growth Regulator 1	1	72739873	Intron	A>G
NET1	Neuroepithelial Cell Transforming 1	10	5495210	Intron	C>A
NFATC3	Nuclear Factor Of activated T-Cells, Cytoplasmic, Calcineurin-Dependent 3	16	68119685	CDS	C>A
NFIB	Nuclear Factor I/B	9	14083110	3' UTR	T>G
NFX1	Nuclear Transcription Factor, X-Box Binding 1	9	33348516	Intron,3' UTR	T>C
NFX1	Nuclear Transcription Factor, X-Box Binding 1	9	33348517	Intron,3' UTR	C>A
NFX1	Nuclear Transcription Factor, X-Box Binding 1	9	33348518	Intron,3' UTR	A>C
NFXL1	Nuclear Transcription Factor, X-Box Binding-Like 1	4	47849987	3' UTR	T>G
NFXL1	Nuclear Transcription Factor, X-Box Binding-Like 1	4	47849989	3' UTR	T>C
NHP2L1	NHP2 Non-Histone Chromosome Protein 2-Like 1 (S. Cerevisiae)	22	42072819	Intron	C>A
NICN1	Nicolin 1	3	49461320	3' UTR	A>G
NICN1	Nicolin 1	3	49461322	3' UTR	A>G
NOP58	NOP58 Ribonucleoprotein	2	203152557	Intron	A>G
NOTCH2	Notch 2	1	120538364	Intron	C>T
NRIP1	Nuclear Receptor Interacting Protein 1	21	16336504	3' UTR	A>G
NRIP1	Nuclear Receptor Interacting Protein 1	21	16336505	3' UTR	G>A
NSMCE1	Non-SMC Element 1 Homolog (S. Cerevisiae)	16	27278356	Intron	A>G
NSMCE1	Non-SMC Element 1 Homolog (S. Cerevisiae)	16	27278364	Intron	G>T
NSMCE1	Non-SMC Element 1 Homolog (S. Cerevisiae)	16	27278365	Intron	A>G
NSRP1	Nuclear Speckle Splicing Regulatory Protein 1	17	28513019	3' UTR	A>G
NT5C2	5'-Nucleotidase, Cytosolic II	10	104865329	Intron	A>G
NT5C2	5'-Nucleotidase, Cytosolic II	10	104865347	Intron	A>G
NT5C2	5'-Nucleotidase, Cytosolic II	10	104865354	Intron	A>G
NT5C2	5'-Nucleotidase, Cytosolic II	10	104865355	Intron	A>G
NT5C2	5'-Nucleotidase, Cytosolic II	10	104865356	Intron	A>G
NT5C2	5'-Nucleotidase, Cytosolic II	10	104865391	Intron	A>G
NT5C2	5'-Nucleotidase, Cytosolic II	10	104865399	Intron	A>G
NT5DC3	5'-Nucleotidase Domain Containing 3	12	104170442	3' UTR	G>T
NT5DC3	5'-Nucleotidase Domain Containing 3	12	104170447	3' UTR	G>T
NT5DC3	5'-Nucleotidase Domain Containing 3	12	104170452	3' UTR	G>T
OSBPL9	Oxysterol Binding Protein-Like 9	1	52218157	Intron	A>G
OSBPL9	Oxysterol Binding Protein-Like 9	1	52218161	Intron	A>G
OSBPL9	Oxysterol Binding Protein-Like 9	1	52218168	Intron	A>G
OSBPL9	Oxysterol Binding Protein-Like 9	1	52218173	Intron	A>G
OSBPL9	Oxysterol Binding Protein-Like 9	1	52218178	Intron	A>G
OSBPL9	Oxysterol Binding Protein-Like 9	1	52218194	Intron	A>G
OSBPL9	Oxysterol Binding Protein-Like 9	1	52218207	Intron	A>G
OSBPL9	Oxysterol Binding Protein-Like 9	1	52218216	Intron	A>G
OSBPL9	Oxysterol Binding Protein-Like 9	1	52218219	Intron	A>G
OSBPL9	Oxysterol Binding Protein-Like 9	1	52218243	Intron	A>G
OSBPL9	Oxysterol Binding Protein-Like 9	1	52218244	Intron	A>G
OSBPL9	Oxysterol Binding Protein-Like 9	1	52218246	Intron	A>G
OTUD7B	OTU Deubiquitinase 7B	1	149913513	3' UTR	A>G
OTUD7B	OTU Deubiquitinase 7B	1	149913726	3' UTR	A>G
OTUD7B	OTU Deubiquitinase 7B	1	149913727	3' UTR	A>G
OTUD7B	OTU Deubiquitinase 7B	1	149913731	3' UTR	A>G
PA2G4P4	Proliferation-Associated 2G4 Pseudogene 4	3	156527145	exon$Intron	C>T
PAFAH1B2	Platelet-activating Factor acetylhydrolase 1b, Catalytic Subunit 2 (30kDa)	11	117030584	Intron	A>G
PAFAH1B2	Platelet-activating Factor acetylhydrolase 1b, Catalytic Subunit 2 (30kDa)	11	117030587	Intron	A>G
PAICS	Phosphoribosylaminoimidazole Carrboxylase, Phosphoribosylaminoimidazole Succinocarboxamide Synthetase	4	57326313	3' UTR	A>G
PAICS	Phosphoribosylaminoimidazole Carboxylase, Phosphoribosylaminoimidazole Succinocarboxamide Synthetase	4	57326315	3' UTR	A>G
PAICS	Phosphoribosylaminoimidazole Carrboxylase, Phosphoribosylaminoimidazole Succinocarboxamide Synthetase	4	57326333	3' UTR	A>G
PAQR3	Progestin And AdipoQ Receptor Family Member III	4	79839391	3' UTR	T>A
PARG	Poly (ADP-Ribose) Glycohydrolase	10	51363013	CDS, Intron	C>T
PDE5A	Phosphodiesterase 5A, CGMP-Specific	4	120481449	Intron	T>G
PDIA3P	Protein Disulfide Isomerase Family A, Member 3 Pseudogene 1	1	146650190	exon	A>G
PDIA3P	Protein Disulfide Isomerase Family A, Member 3 Pseudogene 1	1	146650508	exon	T>C
PDIA3P	Protein Disulfide Isomerase Family A, Member 3 Pseudogene 1	1	146650733	exon	T>G
PDIA3P	Protein Disulfide Isomerase Family A, Member 3 Pseudogene 1	1	146650916	exon	C>T
PDIA3P	Protein Disulfide Isomerase Family A, Member 3 Pseudogene 1	1	146651103	exon	A>G
PDIA3P	Protein Disulfide Isomerase Family A, Member 3 Pseudogene 1	1	146651135	exon	C>A
PDK4	Pyruvate Dehydrogenase Kinase, Isozyme 4	7	95214610	3' UTR	A>T
PDPN	Podoplanin	1	13942892	3' UTR	G>T
PDPN	Podoplanin	1	13942893	3' UTR	T>C
PDPN	Podoplanin	1	13942895	3' UTR	T>A
PDPN	Podoplanin	1	13942896	3' UTR	A>G
PDS5A	PDS5 Cohesin Associated Factor A	4	39870861	Intron	A>G
PDS5A	PDS5 Cohesin Associated Factor A	4	39910180	Intron	T>G
PDS5B	PDS5 Cohesin Associated Factor B	13	33344255	Intron	C>T
PDS5B	PDS5 Cohesin Associated Factor B	13	33344256	Intron	T>A
PDS5B	PDS5 Cohesin Associated Factor B	13	33344257	Intron	A>G
PDXDC1	Pyridoxal-Dependent Decarboxylase Domain Containing 1	16	15104252	Intron	A>G
PDXDC1	Pyridoxal-Dependent Decarboxylase Domain Containing 1	16	15104275	Intron	A>G
PDZD2	PDZ Domain Containing 2	5	31908574	Intron	G>C
PDZD2	PDZ Domain Containing 2	5	31908578	Intron	G>A
PDZD2	PDZ Domain Containing 2	5	31908586	Intron	C>T
PDZD2	PDZ Domain Containing 2	5	31908756	Intron	A>G
PDZD2	PDZ Domain Containing 2	5	31908757	Intron	C>G
PEX26	Peroxisomal Biogenesis Factor 26	22	18571457	3' UTR	A>G
PEX26	Peroxisomal Biogenesis Factor 26	22	18571474	3' UTR	A>G
PHLDA1	Pleckstrin Homology-Like Domain, Family A, Member 1	12	76424937	CDS	A>G
PI4KA	Phosphatidylinositol 4-Kinase, Catalytic, Alpha	22	21073055	CDS	C>G
PI4KB	Phosphatidylinositol 4-Kinase, Catalytic, Beta	1	151272567	Intron	T>A
PID1	Phosphotyrosine Interaction Domain Containing 1	2	230127432	Intron,CDS	A>G
PIEZO1	Piezo-Type Mechanosensitive Ion Channel Component 1	16	88785532	Intron	A>G
PIEZO1	Piezo-Type Mechanosensitive Ion Channel Component 1	16	88785546	Intron	A>G
PIK3C2A	Phosphatidylinositol-4-Phosphate 3-Kinase, Catalytic Subunit Type 2 Alpha	11	17134363	Intron	A>G
PIK3R3	Phosphoinositide-3-Kinase, Regulatory Subunit 3 (Gamma)	1	46546192	Intron	A>G
PIP4K2A	Phosphatidylinositol-5-Phosphate 4-Kinase, Type II, Alpha	10	22941820	Intron	A>G
PIP4K2A	Phosphatidylinositol-5-Phosphate 4-Kinase, Type II, Alpha	10	22941835	Intron	A>G
PIP4K2A	Phosphatidylinositol-5-Phosphate 4-Kinase, Type II, Alpha	10	22941911	Intron	A>G
PIPSL	PIP5K1A And PSMD4-Like, Pseudogene	10	95719043	exon	T>C
PIPSL	PIP5K1A And PSMD4-Like, Pseudogene	10	95719311	exon	T>C
PLSCR4	Phospholipid Scramblase 4	3	145910850	3' UTR	T>A
PLSCR4	Phospholipid Scramblase 4	3	145910851	3' UTR	A>C
PLSCR4	Phospholipid Scramblase 4	3	145910853	3' UTR	G>T
PLSCR4	Phospholipid Scramblase 4	3	145910854	3' UTR	T>C
POGZ	Pogo Transposable Element With ZNF Domain	1	151377021	3' UTR	T>C
POTEE	POTE Ankyrin Domain Family, Member E	2	132021435	CDS	A>G
POTEE	POTE Ankyrin Domain Family, Member E	2	132021437	CDS	C>G
POTEM	POTE Ankyrin Domain Family, Member M	14	19988515	3' UTR	A>C
POTEM	POTE Ankyrin Domain Family, Member M	14	19988530	3' UTR	CG
POTEM	POTE Ankyrin Domain Family, Member M	14	19988532	3' UTR	A>G
PPIA	Peptidylprolyl Isomerase A (Cyclophilin A)	7	44841489	3' UTR	A>G
PPIA	Peptidylprolyl Isomerase A (Cyclophilin A)	7	44841519	3' UTR	A>G
PPIA	Peptidylprolyl Isomerase A (Cyclophilin A)	7	44842099	3' UTR	A>G
PPM1B	Protein Phosphatase, Mg2+/Mn2+ Dependent, 1B	2	44436511	Intron,3' UTR	A>G
PPP1R12A	Protein Phosphatase 1, Regulatory Subunit 12A	12	80168427	3' UTR	T>C
PPP1R12A	Protein Phosphatase 1, Regulatory Subunit 12A	12	80168429	3' UTR	C>G
PPP1R12A	Protein Phosphatase 1, Regulatory Subunit 12A	12	80168432	3' UTR	T>G
PPP1R12B	Protein Phosphatase 1, Regulatory Subunit 12B	1	202554325	3' UTR	A>G
PPP1R12B	Protein Phosphatase 1, Regulatory Subunit 12B	1	202554345	3' UTR	A>G
PPP1R13B	Protein Phosphatase 1, Regulatory Subunit 13B	14	104220645	Intron	A>G
PPP3CC	Protein Phosphatase 3, Catalytic Subunit, Gamma Isozyme	8	22381005	Intron	A>G
PRELP	Proline/Arginine-Rich End Leucine-Rich Repeat Protein	1	203458830	3' UTR	A>G
PRELP	Proline/Arginine-Rich End Leucine-Rich Repeat Protein	1	203458852	3' UTR	A>G
PRELP	Proline/Arginine-Rich End Leucine-Rich Repeat Protein	1	203458853	3' UTR	A>G
PSME4	Proteasome (Prosome, Macropain) activator Subunit 4	2	54126892	Intron	A>G
PSME4	Proteasome (Prosome, Macropain) activator Subunit 4	2	54126893	Intron	A>G
PSME4	Proteasome (Prosome, Macropain) activator Subunit 4	2	54126949	Intron	A>G
PSMG4	Proteasome (Prosome, Macropain) Assembly Chaperone 4	6	3265519	Intron	A>T
PSMG4	Proteasome (Prosome, Macropain) Assembly Chaperone 4	6	3266171	Intron	T>A
PTENP1	Phosphatase And Tensin Homolog Pseudogene 1 (Functional)	9	33676243	exon	A>G
PTENP1	Phosphatase And Tensin Homolog Pseudogene 1 (Functional)	9	33676245	exon	T>A
PTENP1	Phosphatase And Tensin Homolog Pseudogene 1 (Functional)	9	33676253	exon	A>G
PTENP1	Phosphatase And Tensin Homolog Pseudogene 1 (Functional)	9	33676561	exon	T>C
PTENP1	Phosphatase And Tensin Homolog Pseudogene 1 (Functional)	9	33676648	exon	G>T
PTPRE	Protein Tyrosine Phosphatase, Receptor Type, E	10	129881560	3' UTR	G>A
PTPRE	Protein Tyrosine Phosphatase, Receptor Type, E	10	129881564	3' UTR	A>T
PTPRE	Protein Tyrosine Phosphatase, Receptor Type, E	10	129881565	3' UTR	T>G
PTPRE	Protein Tyrosine Phosphatase, Receptor Type, E	10	129881566	3' UTR	G>C
PTPRE	Protein Tyrosine Phosphatase, Receptor Type, E	10	129881567	3' UTR	C>A
PTPRE	Protein Tyrosine Phosphatase, Receptor Type, E	10	129881568	3' UTR	A>C
PUM2	Pumilio RNA-Binding Family Member 2	2	20450819	3' UTR	A>G
PZP	Pregnancy-Zone Protein	12	9307376	CDS	C>G
PZP	Pregnancy-Zone Protein	12	9311088	CDS	G>A
PZP	Pregnancy-Zone Protein	12	9311089	CDS	C>T
PZP	Pregnancy-Zone Protein	12	9311094	CDS	T>C
PZP	Pregnancy-Zone Protein	12	9311096	CDS	T>G
RAB2B	RAB2B, Member RAS Oncogene Family	14	21928501	3' UTR,exon	A>G
RAB6A	RAB6A, Member RAS Oncogene Family	11	73415169	Intron	A>G
RALY	RALY Heterogeneous Nuclear Ribonucleoprotein	20	32602626	Intron	C>T
RANBP2	RAN Binding Protein 2	2	109393526	Intron	G>T
RANBP2	RAN Binding Protein 2	2	109393527	Intron	T>A
RANBP2	RAN Binding Protein 2	2	109393530	Intron	A>G
RAPGEF1	Rap Guanine Nucleotide Exchange Factor (GEF) 1	9	134467593	Intron	T>G
RAPGEF2	Rap Guanine Nucleotide Exchange Factor (GEF) 2	4	160279837	3' UTR	T>G
RAPGEF2	Rap Guanine Nucleotide Exchange Factor (GEF) 2	4	160279839	3' UTR	A>G
RASAL2	RAS Protein activator Like 2	1	178380879	Intron	G>A
RASSF2	RAS Protein activator Like 2	20	4768479	Intron	G>C
RBBP4	Retinoblastoma Binding Protein 4	1	33149486	3' UTR	A>G
RBBP4	Retinoblastoma Binding Protein 4	1	33149495	3' UTR	A>G
RBBP4	Retinoblastoma Binding Protein 4	1	33149496	3' UTR	A>G
RBBP4	Retinoblastoma Binding Protein 4	1	33149502	3' UTR	A>G
RBBP4	Retinoblastoma Binding Protein 4	1	33149508	3' UTR	A>G
RBBP5	Retinoblastoma Binding Protein 5	1	205056844	3' UTR	A>T
RBM23	RNA Binding Motif Protein 23	14	23380613	Intron	G>A
RBM33	RNA Binding Motif Protein 33	7	155473603	Intron	G>A
RBM8A	RNA Binding Motif Protein 8A	1	145509570	3' UTR	A>G
RCBTB1	Regulator Of Chromosome Condensation (RCC1) And BTB (POZ) Domain Containing Protein 1	13	50106552	3' UTR	T>C
REEP5	Receptor accessory Protein 5	5	112213761	3' UTR	T>C
REEP5	Receptor accessory Protein 5	5	112213762	3' UTR	T>G
REPS2	RALBP1 Associated Eps Domain Containing 2	X	17166391	3' UTR	A>G
REV1	REV1, Polymerase (DNA Directed)	2	100087208	Intron	A>G
RFWD2	Ring Finger And WD Repeat Domain 2, E3 Ubiquitin Protein Ligase	1	176012151	Intron	A>G
RHOA	Ras Homolog Family Member A	3	49397323	3' UTR	A>G
RHOU	Ras Homolog Family Member U	1	228823322	Intron	G>A
RHOU	Ras Homolog Family Member U	1	228823351	Intron	G>A
RICTOR	RPTOR Independent Companion Of MTOR, Complex 2	5	38949495	Intron	A>G
RICTOR	RPTOR Independent Companion Of MTOR, Complex 2	5	38949678	Intron	A>G
RND3	Rho Family GTPase 3	2	151326157	3' UTR	G>T
RNF114	Ring Finger Protein 114	20	48569242	3' UTR	G>A
RNF114	Ring Finger Protein 114	20	48569244	3' UTR	A>G
RNF115	Ring Finger Protein 115	1	145617211	Intron	A>G
RNF115	Ring Finger Protein 115	1	145688682	3' UTR	A>C
RNF125	Ring Finger Protein 125, E3 Ubiquitin Protein Ligase	18	29651945	3' UTR	A>G
RNF149	Ring Finger Protein 149	2	101893883	Intron	A>G
RNF157	Ring Finger Protein 157	17	74221916	Intron	A>G
RNF157	Ring Finger Protein 157	17	74221964	Intron	C>T
RNF157	Ring Finger Protein 157	17	74221970	Intron	C>T
RNF157	Ring Finger Protein 157	17	74222379	Intron	A>T
RNF157	Ring Finger Protein 157	17	74222403	Intron	T>C
RNF157	Ring Finger Protein 157	17	74222408	Intron	G>A
RNF216	Ring Finger Protein 216	7	5779369	Intron	A>G
RPL13AP20	Ribosomal Protein L13a Pseudogene 20	12	13028964	exon	T>C
RPS15A	Ribosomal Protein S15a	16	18796059	Intron	G>T
RPS23	Ribosomal Protein S23	5	81571268	3' UTR	A>T
RPS24	Ribosomal Protein S24	10	79797725	Intron,CDS	A>G
RPS24	Ribosomal Protein S24	10	79797729	Intron, 3' UTR	A>G
RRM1	Ribonucleotide Reductase M1	11	4159780	3' UTR	T>A
RSF1	Remodeling And Spacing Factor 1	11	77430043	Intron	A>G
RSRC1	Arginine/Serine-Rich Coiled-Coil 1	3	157841781	Intron	G>A
RSRC1	Arginine/Serine-Rich Coiled-Coil 1	3	157841782	Intron	T>A
RSRC2	Arginine/Serine-Rich Coiled-Coil 2	12	122999369	Intron	T>C
RUNX1	Runt-Related Transcription Factor 1	21	36170297	Intron	A>G
RUNX1	Runt-Related Transcription Factor 1	21	36170308	Intron	A>G
SAMD3	Sterile Alpha Motif Domain Containing 3	6	130536504	Intron	at
SAMD3	Sterile Alpha Motif Domain Containing 3	6	130536506	Intron	T>G
SCAF11	SR-Related CTD-Associated Factor 11	12	46348437	Intron	A>G
SCAF11	SR-Related CTD-Associated Factor 11	12	46348445	Intron	A>G
SCAF11	SR-Related CTD-Associated Factor 11	12	46348992	Intron	A>G
SDC4	Syndecan4	20	43954274	3' UTR	G>A
SDE2	SDE2 Telomere Maintenance Homolog (S. Pombe)	1	226171377	3' UTR	A>G
SDE2	SDE2 Telomere Maintenance Homolog (S. Pombe)	1	226171400	3' UTR	A>G
SEC23A	Sec23 Homolog A (S. Cerevisiae)	14	39534004	Intron	A>G
SEC23A	Sec23 Homolog A (S. Cerevisiae)	14	39534056	Intron	A>G
SEC61A1	Sec61 Alpha 1 Subunit (S. Cerevisiae)	3	127790249	3' UTR	A>G
SERBP1	SERPINE1 MRNA Binding Protein 1	1	67874689	3' UTR	A>G
SERPINH1	Serpin Peptidase Inhibitor, Clade H (Heat Shock Protein 47), Member 1, (CollA>Gen Binding Protein 1)	11	75279360	Intron	at
SETD2	SET Domain Containing 2	3	47186915	Intron	A>G
SETD2	SET Domain Containing 2	3	47186957	Intron	A>G
SETD2	SET Domain Containing 2	3	47186958	Intron	A>G
SETD2	SET Domain Containing 2	3	47186968	Intron	A>G
SETD2	SET Domain Containing 2	3	47186969	Intron	A>G
SG>TB	Small Glutamine-Rich Tetratricopeptide Repeat (TPR)-Containing, Beta	5	64964192	3' UTR	A>G
SH3BP2	SH3-Domain Binding Protein 2	4	2841360	3' UTR	A>G
SH3BP2	SH3-Domain Binding Protein 2	4	2841396	3' UTR	A>G
SH3BP2	SH3-Domain Binding Protein 2	4	2841431	3' UTR	A>G
SH3BP2	SH3-Domain Binding Protein 2	4	2841456	3' UTR	A>G
SHE	Src Homology 2 Domain Containing E	1	154454386	3' UTR	A>G
SHE	Src Homology 2 Domain Containing E	1	154454762	3' UTR	A>G
SHE	Src Homology 2 Domain Containing E	1	154456211	3' UTR	A>G
SHOC2	Soc-2 Suppressor Of Clear Homolog (C. Elegans)	10	112696497	Intron	T>C
SLC26A2	Solute Carrier Family 26 (Anion Exchanger), Member 2	5	149363214	3' UTR	A>G
SLC26A2	Solute Carrier Family 26 (Anion Exchanger), Member 2	5	149363218	3' UTR	A>G
SLC26A2	Solute Carrier Family 26 (Anion Exchanger), Member 2	5	149363219	3' UTR	A>G
SLC26A2	Solute Carrier Family 26 (Anion Exchanger), Member 2	5	149363273	3' UTR	A>G
SLC26A2	Solute Carrier Family 26 (Anion Exchanger), Member 2	5	149363312	3' UTR	A>G
SLC26A2	Solute Carrier Family 26 (Anion Exchanger), Member 2	5	149363375	3' UTR	A>G
SLC26A2	Solute Carrier Family 26 (Anion Exchanger), Member 2	5	149363392	3' UTR	A>G
SLC26A2	Solute Carrier Family 26 (Anion Exchanger), Member 2	5	149363414	3' UTR	A>G
SLC27A4	Solute Carrier Family 27 (Fatty acid Transporter), Member 4	9	131104578	Intron	T>C
SLC27A4	Solute Carrier Family 27 (Fatty acid Transporter), Member 4	9	131104656	Intron	A>G
SLC27A4	Solute Carrier Family 27 (Fatty acid Transporter), Member 4	9	131104670	Intron	T>C
SLC27A4	Solute Carrier Family 27 (Fatty acid Transporter), Member 4	9	131104686	Intron	T>C
SLC27A4	Solute Carrier Family 27 (Fatty acid Transporter), Member 4	9	131104914	Intron	G>A
SLC2A3	Solute Carrier Family 2 (Facilitated Glucose Transporter), Member 3	12	8082163	Intron	A>G
SLC2A3	Solute Carrier Family 2 (Facilitated Glucose Transporter), Member 3	12	8082185	Intron	A>G
SLC30A4	Solute Carrier Family 30 (Zinc Transporter), Member 4	15	45775028	3' UTR	A>G
SLC30A4	Solute Carrier Family 30 (Zinc Transporter), Member 4	15	45775050	3' UTR	A>G
SLC31A2	Solute Carrier Family 31 (Copper Transporter), Member 2	9	115926200	3' UTR	G>C
SLC31A2	Solute Carrier Family 31 (Copper Transporter), Member 2	9	115926201	3' UTR	C>A
SLC31A2	Solute Carrier Family 31 (Copper Transporter), Member 2	9	115926202	3' UTR	A>G
SLC31A2	Solute Carrier Family 31 (Copper Transporter), Member 2	9	115926204	3' UTR	G>T
SLC35A3	Solute C>Arrier Family 35 (UDP-N-acetylglucosamine (UDP-GlcNac) Transporter), Member A3	1	100489571	3' UTR	G>A
SLC35A3	Solute C>Arrier Family 35 (UDP-N-acetylglucosamine (UDP-GlcNac) Transporter), Member A3	1	100489619	3' UTR	A>G
SLC38A1	Solute Carrier Family 38, Member 1	12	46622931	Intron	G>T
SLC38A1	Solute Carrier Family 38, Member 1	12	46622933	Intron	G>A
SLC8A1	Solute Carrier Family 8 (Sodium/Calcium Exchanger), Member 1	2	40340673	3' UTR	T>G
SLC8A1	Solute Carrier Family 8 (Sodium/Calcium Exchanger), Member 1	2	40340674	3' UTR	G>T
SLC8A1	Solute Carrier Family 8 (Sodium/Calcium Exchanger), Member 1	2	40340675	3' UTR	T>G
SLC9A7	Solute Carrier Family 9, Subfamily A (NHE7, Cation Proton Antiporter 7), Member 7	X	46584768	Intron	C>T
SLC9A7	Solute Carrier Family 9, Subfamily A (NHE7, Cation Proton Antiporter 7), Member 7	X	46584789	Intron	A>C
SLC9A7	Solute Carrier Family 9, Subfamily A (NHE7, Cation Proton Antiporter 7), Member 7	X	46584859	Intron	G>A
SLC9A7	Solute Carrier Family 9, Subfamily A (NHE7, Cation Proton Antiporter 7), Member 7	X	46584882	Intron	A>G
SLC9A7	Solute Carrier Family 9, Subfamily A (NHE7, Cation Proton Antiporter 7), Member 7	X	46584896	Intron	C>T
SMN2, SMN1	Survival Of Motor Neuron 2, Centromeric and Survival Of Motor Neuron 1, Telomeric	5	70242552	Intron, Intron	A>G
SNX2	Sorting Nexin 2	5	122163155	Intron	G>A
SNX2	Sorting Nexin 2	5	122163156	Intron	C>A
SNX2	Sorting Nexin 2	5	122163158	Intron	T>G
SNX29P2	Sorting Nexin 29 Pseudogene 2	16	29376253	exon	A>G
SNX6	Sorting Nexin 6	14	35038134	Intron	T>C
SNX6	Sorting Nexin 6	14	35038149	Intron	T>C
SOAT1	Sterol O-acyltransferase 1	1	179325957	exon,3' UTR	A>G
SOAT1	Sterol O-acyltransferase 1	1	179326847	exon,3' UTR	A>G
SOAT1	Sterol O-acyltransferase 1	1	179326882	exon,3' UTR	A>G
SOAT1	Sterol O-acyltransferase 1	1	179326886	exon,3' UTR	A>G
SOAT1	Sterol O-acyltransferase 1	1	179326908	exon,3' UTR	A>G
SOAT1	Sterol O-acyltransferase 1	1	179326922	exon,3' UTR	A>G
SOAT1	Sterol O-acyltransferase 1	1	179327011	exon,3' UTR	A>G
SON	SON DNA Binding Protein	21	34923319	CDS	A>G
SON	SON DNA Binding Protein	21	34948692	CDS	A>T
SON	SON DNA Binding Protein	21	34948693	CDS	C>A
SON	SON DNA Binding Protein	21	34948695	CDS	A>C
SON	SON DNA Binding Protein	21	34948696	CDS	G>A
SOS1	Son Of Sevenless Homolog 1 (Drosophila)	2	39211361	3' UTR	T>G
SP140L	SP140 Nuclear Body Protein-Like	2	231256723	Intron	A>G
SPAG9	Sperm Associated Antigen 9	17	49041692	3' UTR	A>G
SPAG9	Sperm Associated Antigen 9	17	49041732	3' UTR	A>G
SPAG9	Sperm Associated Antigen 9	17	49041757	3' UTR	A>G
SPAG9	Sperm Associated Antigen 9	17	49041764	3' UTR	A>G
SPAG9	Sperm Associated Antigen 9	17	49042206	3' UTR	A>G
SPAG9	Sperm Associated Antigen 9	17	49042216	3' UTR	A>G
SPAG9	Sperm Associated Antigen 9	17	49042394	3' UTR	A>G
SPAG9	Sperm Associated Antigen 9	17	49042395	3' UTR	A>G
SPATA6L	Spermatogenesis Associated 6-Like	9	4632686	Intron	C>T
SPECC1L	Sperm Antigen With Callponin Homology And Coiled-Coil Domains 1-Like	22	24765412	Intron	A>G
SPIRE1	Spire-Type actin Nucleation Factor 1	18	12446735	3' UTR	T>G
SPN	Sialophorin	16	29676629	3' UTR	A>G
SPN	Sialophorin	16	29676651	3' UTR	A>G
SPN	Sialophorin	16	29680422	3' UTR	A>G
SPN	Sialophorin	16	29680796	3' UTR	A>G
SREK1	Splicing Regulatory Glutamine/Lysine-Rich Protein 1	5	65475096	3' UTR	T>C
SRFBP1	Serum Response Factor Binding Protein 1	5	121362875	3' UTR	A>G
SRFBP1	Serum Response Factor Binding Protein 1	5	121362879	3' UTR	A>G
SRP19	Signal Recognition Particle 19kDa	5	112227792	3' UTR	A>G
SRP9	Signal Recognition Particle 9kDa	1	225974581	Intron, CDS	A>G
SRP9	Signal Recognition Particle 9kDa	1	225974614	Intron, CDS	A>G
SRP9	Signal Recognition Particle 9kDa	1	225974645	Intron, CDS	A>G
SRP9	Signal Recognition Particle 9kDa	1	225974672	Intron, 3' UTR	A>G
SRP9	Signal Recognition Particle 9kDa	1	225974717	Intron	A>G
SRPK2	SRSF Protein Kinase 2	7	104942405	Intron	A>G
SSH1	Slingshot Protein Phosphatase 1	12	109180419	3' UTR	A>G
SSR3	Signal Sequence Receptor, Gamma (Translocon-Associated Protein Gamma)	3	156259288	3' UTR	A>G
SSR3	Signal Sequence Receptor, Gamma (Translocon-Associated Protein Gamma)	3	156259317	3' UTR	A>G
SSR3	Signal Sequence Receptor, Gamma (Translocon-Associated Protein Gamma)	3	156259340	3' UTR	A>G
SSR3	Signal Sequence Receptor, Gamma (Translocon-Associated Protein Gamma)	3	156259341	3' UTR	A>G
SSR3	Signal Sequence Receptor, Gamma (Translocon-Associated Protein Gamma)	3	156259367	3' UTR	A>G
SSR3	Signal Sequence Receptor, Gamma (Translocon-Associated Protein Gamma)	3	156259406	3' UTR	A>G
SSR3	Signal Sequence Receptor, Gamma (Translocon-Associated Protein Gamma)	3	156259407	3' UTR	A>G
STAM	Signal Transducing Adaptor Molecule (SH3 Domain and Itam Motif) 1	10	17702607	Intron	A>G
STARD3NL	STARD3 N-Terminal Like	7	38259382	Intron	A>G
STAT4	Signal Transducer And activator Of Transcription 4	2	191940806	Intron	A>G
STAT4	Signal Transducer And activator Of Transcription 4	2	191940846	Intron	A>G
STAT4	Signal Transducer And activator Of Transcription 4	2	191940852	Intron	A>G
Stat4	Signal Transducer And activator Of Transcription 4	2	191940859	Intron	A>G
STAU1	Staufen Double-Stranded RNA Binding Protein 1	20	47752541	Intron	A>G
STK17B	Serine/Threonine Kinase 17b	2	197000610	3' UTR	C>A
STK17B	Serine/Threonine Kinase 17b	2	197000612	3' UTR	A>G
STK17B	Serine/Threonine Kinase 17b	2	197000616	3' UTR	A>G
STK17B	Serine/Threonine Kinase 17b	2	197000619	3' UTR	T>G
STK17B	Serine/Threonine Kinase 17b	2	197000621	3' UTR	T>C
STK17B	Serine/Threonine Kinase 17b	2	197000622	3' UTR	G>A
STK3	Serine/Threonine Kinase 3	8	99718688	Intron	A>G
STK3	Serine/Threonine Kinase 3	8	99718694	Intron	G>T
STK4	Serine/Threonine Kinase 4	20	43706098	3' UTR	A>G
STRN3	Striatin, Calmodulin Binding Protein 3	14	31364099	3' UTR	G>A
STRN3	Striatin, Calmodulin Binding Protein 3	14	31425638	Intron	A>G
SUB1	SUB1 Homolog (S. Cerevisiae)	5	32588869	Intron	A>G
SUB1	SUB1 Homolog (S. Cerevisiae)	5	32588876	Intron	A>G
SYNE1	Spectrin Repeat Containing, Nuclear Envelope 1	6	152630968	Intron, CDS	C>A
SYNE2	Spectrin Repeat Containing, Nuclear Envelope 2	14	64427500	Intron	A>G
TAGLN2	Transgelin 2	1	159889062	Intron	T>A
TBC1D1	TBC1 (Tre-2/USP6, BUB2, Cdc16) Domain Family, Member 1	4	38104781	Intron	A>T
TC2N	Tandem C2 Domains, Nuclear	14	92247904	3' UTR	T>C
TCEB2	Transcription Elongation Factor B (SIII), Polypeptide 2 (18kDa, Elongin B)	16	2821990	3' UTR,Intron	G>A
TCEB2	Transcription Elongation Factor B (SIII), Polypeptide 2 (18kDa, Elongin B)	16	2821993	Intron, stop codon	T>G
TEP1	Telomerase-Associated Protein 1	14	20834383	3' UTR	A>G
TEP1	Telomerase-Associated Protein 1	14	20834388	3' UTR	A>G
TEP1	Telomerase-Associated Protein 1	14	20834412	3' UTR	A>G
TEP1	Telomerase-Associated Protein 1	14	20834425	3' UTR	A>G
TEP1	Telomerase-Associated Protein 1	14	20834426	3' UTR	A>G
TEP1	Telomerase-Associated Protein 1	14	20834432	3' UTR	A>G
TEP1	Telomerase-Associated Protein 1	14	20834436	3' UTR	A>G
TEP1	Telomerase-Associated Protein 1	14	20834437	3' UTR	A>G
TEP1	Telomerase-Associated Protein 1	14	20834461	3' UTR	A>G
TEP1	Telomerase-Associated Protein 1	14	20834467	3' UTR	A>G
TEP1	Telomerase-Associated Protein 1	14	20834468	3' UTR	A>G
TEP1	Telomerase-Associated Protein 1	14	20834471	3' UTR	A>G
TEP1	Telomerase-Associated Protein 1	14	20834492	3' UTR	A>G
TEP1	Telomerase-Associated Protein 1	14	20835121	3' UTR	A>G
TET2	Tet Methylcytosine Dioxygenase 2	4	106160239	Intron, 3' UTR	T>G
TET2	Tet Methylcytosine Dioxygenase 2	4	106160244	Intron, 3' UTR	G>T
TFCP2L1	Transcription Factor CP2-Like 1	2	121979545	3' UTR	T>C
TFCP2L1	Transcription Factor CP2-Like 1	2	121979546	3' UTR	C>T
TFCP2L1	Transcription Factor CP2-Like 1	2	121979547	3' UTR	T>G
TFCP2L1	Transcription Factor CP2-Like 1	2	121979550	3' UTR	T>G
TFDP2	Transcription Factor Dp-2 (E2F Dimerization Partner 2)	3	141762571	Intron	C>G
TIAL1	TIA1 Cytotoxic Granule-Associated RNA Binding Protein-Like 1	10	121347863	Intron	G>A
TJP1	Tight Junction Protein 1	15	30052102	Intron	A>G
TLE3	Transducin-Like Enhancer Of Split 3	15	70371618	Intron	A>G
TLE3	Transducin-Like Enhancer Of Split 3	15	70390165	5' UTR	T>C
TLE4	Transducin-Like Enhancer Of Split 4	9	82188284	Intron	G>C
TLR4	Toll-Like Receptor 4	9	120466941	Intron	A>G
TMED10P1	Transmembrane Emp24-Like Trafficking Protein 10 (Yeast) Pseudogene 1	8	146220729	exon	A>G
TMEM119	Transmembrane Protein 119	12	108984979	3' UTR	A>G
TMEM164	Transmembrane Protein 164	X	109417333	3' UTR	A>G
TMEM192	Transmembrane Protein 192	4	165998642	3' UTR	A>G
TMPO	Thymopoietin	12	98942621	3' UTR	A>G
TNKS2	tankyrase, TRF1-Interacting Ankyrin-Related ADP-Ribose Polymerase 2	10	93566579	Intron	G>A
TNKS2	tankyrase, TRF1-Interacting Ankyrin-Related ADP-Ribose Polymerase 2	10	93588254	Intron	T>G
TNKS2	tankyrase, TRF1-Interacting Ankyrin-Related ADP-Ribose Polymerase 2	10	93588255	Intron	G>A
TNKS2	tankyrase, TRF1-Interacting Ankyrin-Related ADP-Ribose Polymerase 2	10	93588256	Intron	A>G
TNPO1	Transportin 1	5	72204962	3' UTR	T>A
TOP1	Topoisomerase (DNA) I	20	39741287	Intron	A>G
TOP1	Topoisomerase (DNA) I	20	39741290	Intron	A>G
TOP1P1, FMO4	Topoisomerase (DNA) I Pseudogene 1, Flavin Containing Monooxygenase 4	1	171308991	exon, Intron	T>A
TOP1P1, FMO4	Topoisomerase (DNA) I Pseudogene 1, Flavin Containing Monooxygenase 4	1	171308995	exon, Intron	C>G
TOR1B	Torsin Family 1, Member B (Torsin B)	9	132571105	Intron	A>G
TP53I11	Tumor Protein P53 Inducible Protein 11	11	44954601	3' UTR	C>G
TRAK2	Trafficking Protein, Kinesin Binding 2	2	202276049	Intron	T>A
TRAK2	Trafficking Protein, Kinesin Binding 2	2	202276073	Intron	T>G
TRAPPC8	Trafficking Protein Particle Complex 8	18	29480839	Intron	G>T
TRPC6	Transient Receptor Potential Cation Channel, Subfamily C, Member 6	11	101322972	3' UTR	T>A
TRPC6	Transient Receptor Potential Cation Channel, Subfamily C, Member 6	11	101322975	3' UTR	G>T
TTC18	Cilia And Flagella Associated Protein 70	10	75059359	CDS	A>G
TTC3P1	Tetratricopeptide Repeat Domain 3 Pseudogene 1	X	74961868	exon	A>G
TTC3P1	Tetratricopeptide Repeat Domain 3 Pseudogene 1	X	74962163	exon	A>G
TTC3P1	Tetratricopeptide Repeat Domain 3 Pseudogene 1	X	74962224	exon	ct
TTC7A	Tetratricopeptide Repeat Domain 7A	2	47301624	3' UTR	T>C
TXNIP	Thioredoxin Interacting Protein	1	145441842	3' UTR	A>G
TXNIP	Thioredoxin Interacting Protein	1	145441843	3' UTR	G>A
UBAP2	Ubiquitin Associated Protein 2	9	33969302	Intron	A>G
UBAP2	Ubiquitin Associated Protein 2	9	33969373	Intron	A>G
UBE2Q2P1	Ubiquitin-Conjugating Enzyme E2Q Family Member 2 Pseudogene 1	15	85098304	Intron	ta
UBE2Q2P1	Ubiquitin-Conjugating Enzyme E2Q Family Member 2 Pseudogene 1	15	85098305	Intron	G>T
UBE3C	Ubiquitin Protein Ligase E3C	7	157046585	Intron	T>C
UBR2	Ubiquitin Protein Ligase E3 Component N-Recognin 2	6	42583563	Intron	A>G
UBR2	Ubiquitin Protein Ligase E3 Component N-Recognin 2	6	42618208	Intron	A>G
UBR2	Ubiquitin Protein Ligase E3 Component N-Recognin 2	6	42618255	Intron	A>G
UBR2	Ubiquitin Protein Ligase E3 Component N-Recognin 2	6	42619666	Intron	A>G
UBR2	Ubiquitin Protein Ligase E3 Component N-Recognin 2	6	42619671	Intron	A>G
UBR2	Ubiquitin Protein Ligase E3 Component N-Recognin 2	6	42619701	Intron	A>G
UBR3	Ubiquitin Protein Ligase E3 Component N-Recognin 3 (Putative)	2	170917984	Intron	T>C
UBXN7	UBX Domain Protein 7	3	196129891	Intron	G>A
UBXN7	UBX Domain Protein 7	3	196129896	Intron	T>G
UFD1L	Ubiquitin Fusion Degradation 1 Like (Yeast)	22	19438429	Intron	A>G
UFD1L	Ubiquitin Fusion Degradation 1 Like (Yeast)	22	19438441	Intron	A>G
UGG>T1	UDP-Glucose Glycoprotein Glucosyltransferase 1	2	128952699	exon, 3' UTR	A>G
UHMK1	U2AF Homology Motif (UHM) Kinase 1	1	162496066	3' UTR	T>C
UQCRBP1	Ubiquinol-Cytochrome C Reductase Binding Protein Pseudogene 1	X	56763725	exon	C>A
UQCRBP1	Ubiquinol-Cytochrome C Reductase Binding Protein Pseudogene 1	X	56763728	exon	G>C
UQCRBP1	Ubiquinol-Cytochrome C Reductase Binding Protein Pseudogene 1	X	56763733	exon	T>C
UQCRHL	Ubiquinol-Cytochrome C Reductase Hinge Protein-Like	1	16134166	5' UTR	A>G
USO1	USO1 Vesicle Transport Factor	4	76725286	Intron	G>A
USP47	Ubiquitin Specific Peptidase 47	11	11927179	Intron	A>G
USP47	Ubiquitin Specific Peptidase 47	11	11927243	Intron	A>G
USP53	Ubiquitin Specific Peptidase 53	4	120187317	Intron	A>G
USP53	Ubiquitin Specific Peptidase 53	4	120187326	Intron	A>G
USP53	Ubiquitin Specific Peptidase 53	4	120187573	Intron	A>G
USP53	Ubiquitin Specific Peptidase 53	4	120214991	3' UTR	A>T
USP53	Ubiquitin Specific Peptidase 53	4	120214992	3' UTR	T>G
USP53	Ubiquitin Specific Peptidase 53	4	120214993	3' UTR	G>A
USP53	Ubiquitin Specific Peptidase 53	4	120214994	3' UTR	A>C
USP7	Ubiquitin Specific Peptidase 7 (Herpes Virus-Associated)	16	9010443	Intron	A>T
USP7	Ubiquitin Specific Peptidase 7 (Herpes Virus-Associated)	16	9010446	Intron	T>G
VAPA	VAMP (Vesicle-Associated Membrane Protein)-Associated Protein A, 33kDa	18	9936729	Intron	G>A
VHL	Von Hippel-Lindau Tumor Suppressor, E3 Ubiquitin Protein Ligase	3	10193475	3' UTR	A>G
VHL	Von Hippel-Lindau Tumor Suppressor, E3 Ubiquitin Protein Ligase	3	10193520	3' UTR	A>G
VPS53	Vacuolar Protein Sorting 53 Homolog (S. Cerevisiae)	17	560064	Intron	G>A
Wac	WW Domain Containing Adaptor With Coiled-Coil	10	28909301	exon, 3' UTR	T>A
Wac	WW Domain Containing Adaptor With Coiled-Coil	10	28909303	exon, 3' UTR	A>G
Wac	WW Domain Containing Adaptor With Coiled-Coil	10	28909304	exon, 3' UTR	G>A
WTH3DI	RAB6C-Like	2	132120929	CDS	C>T
WTH3DI	RAB6C-Like	2	132120951	CDS	G>A
XIAP	X-linked inhibitor of apoptosis protein	X	123046417	exon, 3' UTR	A>G
XIAP	X-linked inhibitor of apoptosis protein	X	123046440	exon, 3' UTR	A>G
XIAP	X-linked inhibitor of apoptosis protein	X	123046893	exon, 3' UTR	A>G
XIAP	X-linked inhibitor of apoptosis protein	X	123046905	exon, 3' UTR	A>G
XIAP	X-linked inhibitor of apoptosis protein	X	123047165	exon, 3' UTR	A>G
XIAP	X-linked inhibitor of apoptosis protein	X	123047170	exon, 3' UTR	A>G
XIAP	X-linked inhibitor of apoptosis protein	X	123047173	exon, 3' UTR	A>G
XIAP	X-linked inhibitor of apoptosis protein	X	123047270	exon, 3' UTR	A>G
XIAP	X-linked inhibitor of apoptosis protein	X	123047295	exon, 3' UTR	A>G
XKR6	XK, Kell Blood Group Complex Subunit-Related Family, Member 6	8	10964825	Intron	A>G
XKR6	XK, Kell Blood Group Complex Subunit-Related Family, Member 6	8	10986117	Intron	A>G
XKR6	XK, Kell Blood Group Complex Subunit-Related Family, Member 6	8	10986122	Intron	A>G
XKR6	XK, Kell Blood Group Complex Subunit-Related Family, Member 6	8	10986131	Intron	A>G
XKR6	XK, Kell Blood Group Complex Subunit-Related Family, Member 6	8	10986136	Intron	A>G
XKR6	XK, Kell Blood Group Complex Subunit-Related Family, Member 6	8	10986139	Intron	A>G
XKR6	XK, Kell Blood Group Complex Subunit-Related Family, Member 6	8	10986157	Intron	A>G
XPO6	Exportin 6	16	28177753	Intron	A>G
ZAK	Sterile Alpha Motif And Leucine Zipper Containing Kinase AZK	2	174089865	Intron, 3' UTR	C>T
ZAK	Sterile Alpha Motif And Leucine Zipper Containing Kinase AZK	2	174089866	Intron, 3' UTR	T>A
ZAK	Sterile Alpha Motif And Leucine Zipper Containing Kinase AZK	2	174089867	Intron, 3' UTR	A>G
ZDHHC20	Zinc Finger, DHHC-Type Containing 20	13	21948456	3' UTR	A>G
ZDHHC20	Zinc Finger, DHHC-Type Containing 20	13	21948492	3' UTR	A>G
ZDHHC20	Zinc Finger, DHHC-Type Containing 20	13	21948495	3' UTR	A>G
ZDHHC20	Zinc Finger, DHHC-Type Containing 20	13	21948502	3' UTR	A>G
ZDHHC20	Zinc Finger, DHHC-Type Containing 20	13	21948570	3' UTR	A>G
ZDHHC20	Zinc Finger, DHHC-Type Containing 20	13	21948576	3' UTR	A>G
ZDHHC20	Zinc Finger, DHHC-Type Containing 20	13	21948577	3' UTR	A>G
ZDHHC20	Zinc Finger, DHHC-Type Containing 20	13	21948578	3' UTR	A>G
ZFAND5	Zinc Finger, AN1-Type Domain 5	9	74968660	3' UTR	T>A
ZFAND5	Zinc Finger, AN1-Type Domain 5	9	74968667	3' UTR	T>G
ZFAND6	Zinc Finger, AN1-Type Domain 6	15	80404960	Intron	A>G
ZFYVE20	Zinc Finger, FYVE Domain Containing 20	3	15113655	3' UTR	A>G
ZFYVE20	Zinc Finger, FYVE Domain Containing 20	3	15113733	3' UTR	A>G
ZFYVE20	Zinc Finger, FYVE Domain Containing 20	3	15113736	3' UTR	A>G
ZMat3	Zinc Finger, Matrin-Type 3	3	178736246	3' UTR	T>C
ZMYM4	Zinc Finger, MYM-Type 4	1	35816835	Intron	G>A
ZNF160	Zinc Finger Protein 160	19	53579041	Intron	A>G
ZNF160	Zinc Finger Protein 160	19	53579156	Intron	A>G
ZNF160	Zinc Finger Protein 160	19	53579179	Intron	A>G
ZNF160	Zinc Finger Protein 160	19	53579185	Intron	A>G
ZNF268	Zinc Finger Protein 268	12	133781234	3' UTR	A>C
ZNF417	Zinc Finger Protein 417	19	58417874	3' UTR	A>G
ZNF440	Zinc Finger Protein 440	19	11940830	Intron	A>G
ZNF480	Zinc Finger Protein 480	19	52817414	CDS	A>G
ZNF518B	Zinc Finger Protein 518B	4	10447987	5' UTR	A>G
ZNF518B	Zinc Finger Protein 518B	4	10447988	5' UTR	G>T
ZNF518B	Zinc Finger Protein 518B	4	10447989	5' UTR	T>C
ZNF518B	Zinc Finger Protein 518B	4	10447990	5' UTR	C>T
ZNF518B	Zinc Finger Protein 518B	4	10447993	5' UTR	T>C
ZNF587	Zinc Finger Protein 587	19	58372048	3' UTR	A>G
ZNF587	Zinc Finger Protein 587	19	58372069	3' UTR	A>G
ZNF587	Zinc Finger Protein 587	19	58375743	3' UTR	A>G
ZNF587	Zinc Finger Protein 587	19	58375760	3' UTR	A>G
ZNF611	Zinc Finger Protein 587	19	53207304	3' UTR	A>G
ZNF621	Zinc Finger Protein 587	3	40578997	3' UTR	A>G
ZNF654	Zinc Finger Protein 654	3	88191446	3' UTR	C>A
ZNF655	Zinc Finger Protein 655	7	99172127	3' UTR	A>G
ZNF655	Zinc Finger Protein 655	7	99172139	3' UTR	A>G
ZNF700	Zinc Finger Protein 700	19	12037439	Intron	A>G
ZNF700	Zinc Finger Protein 700	19	12037456	Intron	A>G
ZNF700	Zinc Finger Protein 700	19	12037466	Intron	A>G
ZNF700	Zinc Finger Protein 700	19	12037475	Intron	A>G
ZNF700	Zinc Finger Protein 700	19	12037478	Intron	A>G
ZNF776	Zinc Finger Protein 776	19	58268385	3' UTR	A>G
ZNF776	Zinc Finger Protein 776	19	58268387	3' UTR	A>G
ZNF776	Zinc Finger Protein 776	19	58268472	3' UTR	A>G
ZYG11B	Zyg-11 Family Member B, Cell Cycle Regulator	1	53288870	3' UTR	A>G
ZYG11B	Zyg-11 Family Member B, Cell Cycle Regulator	1	53289547	3' UTR	A>G
ZYG11B	Zyg-11 Family Member B, Cell Cycle Regulator	1	53289940	3' UTR	A>G
ZYG11B	Zyg-11 Family Member B, Cell Cycle Regulator	1	53291408	3' UTR	A>G
ZYG11B	Zyg-11 Family Member B, Cell Cycle Regulator	1	53291425	3' UTR	A>G
ZYG11B	Zyg-11 Family Member B, Cell Cycle Regulator	1	53291434	3' UTR	A>G
ZYG11B	Zyg-11 Family Member B, Cell Cycle Regulator	1	53291435	3' UTR	A>G
