# Supplementary material for: Detection of canonical A-to-G editing events at 3′ UTRs and microRNA target sites in human lungs using next-generation sequencing
Source: Oncotarget. 2015 Oct 15;6(34):35726–36. doi: 10.18632/oncotarget.6132 (PMC4742137; doi:10.18632/oncotarget.6132)
Supplement: Supplementary file 3 [file oncotarget-06-35726-s003.xlsx]

## Sheet: Sheet1
Table S4: miRNA binding sites that are edited in the target genes
Ensembl_transcript	Ensembl.Gene.ID	mature_mirna_name	Associated.Gene.Name	Chromosome.Name	Strand	Target_Start	Target_End	Target_ID
ENST00000343813	ENSG00000116237	hsa-miR-8078	ICMT	1	-1	6282587	6282609	1_6282587
ENST00000343813	ENSG00000116237	hsa-miR-3622a-5p	ICMT	1	-1	6282583	6282605	1_6282587
ENST00000343813	ENSG00000116237	hsa-miR-6730-5p	ICMT	1	-1	6282575	6282598	1_6282587
ENST00000377411	ENSG00000180758	hsa-miR-638	GPR157	1	-1	9162209	9162236	1_9162223
ENST00000377411	ENSG00000180758	hsa-miR-497-5p	GPR157	1	-1	9162210	9162230	1_9162223
ENST00000377411	ENSG00000180758	hsa-miR-638	GPR157	1	-1	9162209	9162236	1_9162224
ENST00000377411	ENSG00000180758	hsa-miR-497-5p	GPR157	1	-1	9162210	9162230	1_9162224
ENST00000377411	ENSG00000180758	hsa-miR-638	GPR157	1	-1	9162209	9162236	1_9162225
ENST00000377411	ENSG00000180758	hsa-miR-497-5p	GPR157	1	-1	9162210	9162230	1_9162225
ENST00000377411	ENSG00000180758	hsa-miR-5693	GPR157	1	-1	9163104	9163128	1_9163110
ENST00000377403	ENSG00000049239	hsa-miR-6854-5p	H6PD	1	1	9327087	9327112	1_9327108
ENST00000377403	ENSG00000049239	hsa-miR-3132	H6PD	1	1	9327100	9327126	1_9327108
ENST00000377403	ENSG00000049239	hsa-miR-3664-3p	H6PD	1	1	9327087	9327110	1_9327108
ENST00000602477	ENSG00000049239	hsa-miR-3132	H6PD	1	1	9327100	9327126	1_9327108
ENST00000602477	ENSG00000049239	hsa-miR-3664-3p	H6PD	1	1	9327087	9327110	1_9327108
ENST00000602477	ENSG00000049239	hsa-miR-6854-5p	H6PD	1	1	9327087	9327112	1_9327108
ENST00000377403	ENSG00000049239	hsa-miR-3132	H6PD	1	1	9327100	9327126	1_9327117
ENST00000377403	ENSG00000049239	hsa-miR-6846-5p	H6PD	1	1	9327117	9327138	1_9327117
ENST00000377403	ENSG00000049239	hsa-miR-3929	H6PD	1	1	9327114	9327136	1_9327117
ENST00000377403	ENSG00000049239	hsa-miR-6134	H6PD	1	1	9327112	9327131	1_9327117
ENST00000602477	ENSG00000049239	hsa-miR-3929	H6PD	1	1	9327114	9327136	1_9327117
ENST00000602477	ENSG00000049239	hsa-miR-6134	H6PD	1	1	9327112	9327131	1_9327117
ENST00000602477	ENSG00000049239	hsa-miR-3132	H6PD	1	1	9327100	9327126	1_9327117
ENST00000602477	ENSG00000049239	hsa-miR-6846-5p	H6PD	1	1	9327117	9327138	1_9327117
ENST00000377403	ENSG00000049239	hsa-let-7e-5p	H6PD	1	1	9331097	9331118	1_9331101
ENST00000377038	ENSG00000160049	hsa-miR-20b-5p	DFFA	1	-1	10517259	10517281	1_10517276
ENST00000377038	ENSG00000160049	hsa-miR-93-5p	DFFA	1	-1	10517259	10517281	1_10517276
ENST00000377038	ENSG00000160049	hsa-miR-17-5p	DFFA	1	-1	10517259	10517281	1_10517276
ENST00000377038	ENSG00000160049	hsa-miR-372-3p	DFFA	1	-1	10517259	10517280	1_10517276
ENST00000377038	ENSG00000160049	hsa-miR-378a-5p	DFFA	1	-1	10517293	10517315	1_10517300
ENST00000377038	ENSG00000160049	hsa-miR-378a-5p	DFFA	1	-1	10517293	10517315	1_10517313
ENST00000377038	ENSG00000160049	hsa-miR-378a-5p	DFFA	1	-1	10517293	10517315	1_10517314
ENST00000377038	ENSG00000160049	hsa-miR-3135b	DFFA	1	-1	10517477	10517494	1_10517485
ENST00000377038	ENSG00000160049	hsa-miR-4430	DFFA	1	-1	10517477	10517495	1_10517485
ENST00000377038	ENSG00000160049	hsa-miR-500b-3p	DFFA	1	-1	10517483	10517501	1_10517485
ENST00000377038	ENSG00000160049	hsa-miR-3135b	DFFA	1	-1	10517477	10517494	1_10517486
ENST00000377038	ENSG00000160049	hsa-miR-4430	DFFA	1	-1	10517477	10517495	1_10517486
ENST00000377038	ENSG00000160049	hsa-miR-500b-3p	DFFA	1	-1	10517483	10517501	1_10517486
ENST00000377038	ENSG00000160049	hsa-miR-363-5p	DFFA	1	-1	10518032	10518053	1_10518034
ENST00000377038	ENSG00000160049	hsa-miR-5096	DFFA	1	-1	10519002	10519022	1_10519002
ENST00000377038	ENSG00000160049	hsa-miR-645	DFFA	1	-1	10518991	10519008	1_10519002
ENST00000377038	ENSG00000160049	hsa-miR-619-5p	DFFA	1	-1	10519064	10519085	1_10519064
ENST00000377038	ENSG00000160049	hsa-miR-5095	DFFA	1	-1	10519058	10519078	1_10519064
ENST00000377038	ENSG00000160049	hsa-miR-6853-3p	DFFA	1	-1	10521252	10521275	1_10521254
ENST00000377038	ENSG00000160049	hsa-miR-6853-3p	DFFA	1	-1	10521252	10521275	1_10521260
ENST00000430580	ENSG00000219481	hsa-miR-4419b	NBPF1	1	-1	16889357	16889374	1_16889358
ENST00000430580	ENSG00000219481	hsa-miR-6132	NBPF1	1	-1	16889426	16889444	1_16889427
ENST00000430580	ENSG00000219481	hsa-miR-4703-3p	NBPF1	1	-1	16889580	16889602	1_16889596
ENST00000430580	ENSG00000219481	hsa-miR-4524a-3p	NBPF1	1	-1	16889616	16889640	1_16889620
ENST00000430580	ENSG00000219481	hsa-miR-4428	NBPF1	1	-1	16889622	16889643	1_16889624
ENST00000430580	ENSG00000219481	hsa-miR-4524a-3p	NBPF1	1	-1	16889616	16889640	1_16889624
ENST00000430580	ENSG00000219481	hsa-miR-6864-5p	NBPF1	1	-1	16889621	16889645	1_16889624
ENST00000430580	ENSG00000219481	hsa-miR-4428	NBPF1	1	-1	16889622	16889643	1_16889630
ENST00000430580	ENSG00000219481	hsa-miR-4524a-3p	NBPF1	1	-1	16889616	16889640	1_16889630
ENST00000430580	ENSG00000219481	hsa-miR-6864-5p	NBPF1	1	-1	16889621	16889645	1_16889630
ENST00000430580	ENSG00000219481	hsa-miR-4428	NBPF1	1	-1	16889622	16889643	1_16889639
ENST00000430580	ENSG00000219481	hsa-miR-4524a-3p	NBPF1	1	-1	16889616	16889640	1_16889639
ENST00000430580	ENSG00000219481	hsa-miR-6864-5p	NBPF1	1	-1	16889621	16889645	1_16889639
ENST00000430580	ENSG00000219481	hsa-miR-4428	NBPF1	1	-1	16889622	16889643	1_16889642
ENST00000430580	ENSG00000219481	hsa-miR-6864-5p	NBPF1	1	-1	16889621	16889645	1_16889642
ENST00000375436	ENSG00000179051	hsa-miR-5589-3p	RCC2	1	-1	17733291	17733314	1_17733300
ENST00000375436	ENSG00000179051	hsa-miR-3688-3p	RCC2	1	-1	17733287	17733310	1_17733300
ENST00000375436	ENSG00000179051	hsa-miR-5093	RCC2	1	-1	17733283	17733308	1_17733300
ENST00000344548	ENSG00000070831	hsa-miR-8485	CDC42	1	1	22418268	22418288	1_22418270
ENST00000374338	ENSG00000157978	hsa-miR-7110-5p	LDLRAP1	1	1	25893925	25893945	1_25893932
ENST00000374338	ENSG00000157978	hsa-miR-7109-5p	LDLRAP1	1	1	25893920	25893940	1_25893932
ENST00000374338	ENSG00000157978	hsa-miR-6766-5p	LDLRAP1	1	1	25893920	25893943	1_25893932
ENST00000373609	ENSG00000084652	hsa-miR-372-3p	TXLNA	1	1	32663394	32663417	1_32663415
ENST00000373610	ENSG00000084652	hsa-miR-372-3p	TXLNA	1	1	32663394	32663417	1_32663415
ENST00000341071	ENSG00000160058	hsa-miR-4749-3p	BSDC1	1	-1	32833539	32833558	1_32833539
ENST00000341071	ENSG00000160058	hsa-miR-205-5p	BSDC1	1	-1	32833535	32833556	1_32833539
ENST00000341071	ENSG00000160058	hsa-miR-4749-3p	BSDC1	1	-1	32833539	32833558	1_32833540
ENST00000341071	ENSG00000160058	hsa-miR-205-5p	BSDC1	1	-1	32833535	32833556	1_32833540
ENST00000341071	ENSG00000160058	hsa-miR-4749-3p	BSDC1	1	-1	32833539	32833558	1_32833541
ENST00000341071	ENSG00000160058	hsa-miR-205-5p	BSDC1	1	-1	32833535	32833556	1_32833541
ENST00000341071	ENSG00000160058	hsa-miR-4749-3p	BSDC1	1	-1	32833539	32833558	1_32833542
ENST00000341071	ENSG00000160058	hsa-miR-205-5p	BSDC1	1	-1	32833535	32833556	1_32833542
ENST00000373493	ENSG00000162521	hsa-miR-6849-3p	RBBP4	1	1	33149430	33149450	1_33149443
ENST00000373493	ENSG00000162521	hsa-miR-3929	RBBP4	1	1	33149469	33149491	1_33149486
ENST00000373493	ENSG00000162521	hsa-miR-6884-5p	RBBP4	1	1	33149469	33149492	1_33149486
ENST00000373237	ENSG00000126067	hsa-miR-372-3p	PSMB2	1	-1	36067668	36067695	1_36067677
ENST00000373237	ENSG00000126067	hsa-miR-106a-5p	PSMB2	1	-1	36067674	36067696	1_36067677
ENST00000373237	ENSG00000126067	hsa-miR-3159	PSMB2	1	-1	36067667	36067688	1_36067677
ENST00000373237	ENSG00000126067	hsa-miR-20a-5p	PSMB2	1	-1	36067674	36067696	1_36067677
ENST00000373237	ENSG00000126067	hsa-miR-619-5p	PSMB2	1	-1	36067669	36067690	1_36067677
ENST00000373237	ENSG00000126067	hsa-miR-93-5p	PSMB2	1	-1	36067674	36067696	1_36067677
ENST00000373237	ENSG00000126067	hsa-miR-106b-5p	PSMB2	1	-1	36067676	36067696	1_36067677
ENST00000373237	ENSG00000126067	hsa-miR-17-5p	PSMB2	1	-1	36067674	36067696	1_36067677
ENST00000373237	ENSG00000126067	hsa-miR-20b-5p	PSMB2	1	-1	36067674	36067696	1_36067677
ENST00000373023	ENSG00000204084	hsa-miR-6771-5p	INPP5B	1	-1	38326738	38326757	1_38326738
ENST00000373023	ENSG00000204084	hsa-miR-6884-5p	INPP5B	1	-1	38326730	38326753	1_38326738
ENST00000373023	ENSG00000204084	hsa-miR-4419b	INPP5B	1	-1	38326735	38326752	1_38326738
ENST00000373027	ENSG00000204084	hsa-miR-4419b	INPP5B	1	-1	38326735	38326752	1_38326738
ENST00000373027	ENSG00000204084	hsa-miR-6771-5p	INPP5B	1	-1	38326738	38326757	1_38326738
ENST00000373027	ENSG00000204084	hsa-miR-6884-5p	INPP5B	1	-1	38326730	38326753	1_38326738
ENST00000373023	ENSG00000204084	hsa-miR-1271-3p	INPP5B	1	-1	38326758	38326777	1_38326773
ENST00000373023	ENSG00000204084	hsa-miR-1268b	INPP5B	1	-1	38326772	38326791	1_38326773
ENST00000373027	ENSG00000204084	hsa-miR-1268b	INPP5B	1	-1	38326772	38326791	1_38326773
ENST00000373027	ENSG00000204084	hsa-miR-1271-3p	INPP5B	1	-1	38326758	38326777	1_38326773
ENST00000530275	ENSG00000255103	hsa-miR-1236-3p	KIAA0754	1	1	39882073	39882093	1_39882079
ENST00000530275	ENSG00000255103	hsa-miR-6881-3p	KIAA0754	1	1	39882072	39882095	1_39882079
ENST00000530275	ENSG00000255103	hsa-miR-1236-3p	KIAA0754	1	1	39882073	39882093	1_39882084
ENST00000530275	ENSG00000255103	hsa-miR-6881-3p	KIAA0754	1	1	39882072	39882095	1_39882084
ENST00000530275	ENSG00000255103	hsa-miR-1236-3p	KIAA0754	1	1	39882073	39882093	1_39882088
ENST00000530275	ENSG00000255103	hsa-miR-6881-3p	KIAA0754	1	1	39882072	39882095	1_39882088
ENST00000530275	ENSG00000255103	hsa-miR-1236-3p	KIAA0754	1	1	39882073	39882093	1_39882089
ENST00000530275	ENSG00000255103	hsa-miR-6881-3p	KIAA0754	1	1	39882072	39882095	1_39882089
ENST00000530275	ENSG00000255103	hsa-miR-3135a	KIAA0754	1	1	39882109	39882130	1_39882126
ENST00000294353	ENSG00000162378	hsa-miR-5095	ZYG11B	1	1	53288851	53288871	1_53288862
ENST00000294353	ENSG00000162378	hsa-miR-3159	ZYG11B	1	1	53288855	53288876	1_53288862
ENST00000294353	ENSG00000162378	hsa-miR-17-5p	ZYG11B	1	1	53288862	53288884	1_53288862
ENST00000294353	ENSG00000162378	hsa-miR-93-5p	ZYG11B	1	1	53288862	53288884	1_53288862
ENST00000294353	ENSG00000162378	hsa-miR-20a-5p	ZYG11B	1	1	53288862	53288884	1_53288862
ENST00000294353	ENSG00000162378	hsa-miR-619-5p	ZYG11B	1	1	53288857	53288878	1_53288862
ENST00000294353	ENSG00000162378	hsa-miR-20b-5p	ZYG11B	1	1	53288862	53288884	1_53288862
ENST00000294353	ENSG00000162378	hsa-miR-5095	ZYG11B	1	1	53288851	53288871	1_53288870
ENST00000294353	ENSG00000162378	hsa-miR-3159	ZYG11B	1	1	53288855	53288876	1_53288870
ENST00000294353	ENSG00000162378	hsa-miR-17-5p	ZYG11B	1	1	53288862	53288884	1_53288870
ENST00000294353	ENSG00000162378	hsa-miR-93-5p	ZYG11B	1	1	53288862	53288884	1_53288870
ENST00000294353	ENSG00000162378	hsa-miR-20a-5p	ZYG11B	1	1	53288862	53288884	1_53288870
ENST00000294353	ENSG00000162378	hsa-miR-619-5p	ZYG11B	1	1	53288857	53288878	1_53288870
ENST00000294353	ENSG00000162378	hsa-miR-20b-5p	ZYG11B	1	1	53288862	53288884	1_53288870
ENST00000294353	ENSG00000162378	hsa-miR-5095	ZYG11B	1	1	53289528	53289548	1_53289547
ENST00000294353	ENSG00000162378	hsa-miR-619-5p	ZYG11B	1	1	53289534	53289555	1_53289547
ENST00000294353	ENSG00000162378	hsa-miR-600	ZYG11B	1	1	53289527	53289550	1_53289547
ENST00000294353	ENSG00000162378	hsa-miR-508-5p	ZYG11B	1	1	53289930	53289952	1_53289940
ENST00000294353	ENSG00000162378	hsa-miR-6884-5p	ZYG11B	1	1	53289925	53289946	1_53289940
ENST00000294353	ENSG00000162378	hsa-miR-3929	ZYG11B	1	1	53289923	53289945	1_53289940
ENST00000294353	ENSG00000162378	hsa-miR-4419b	ZYG11B	1	1	53289925	53289945	1_53289940
ENST00000294353	ENSG00000162378	hsa-miR-1304-5p	ZYG11B	1	1	53291385	53291409	1_53291408
ENST00000371513	ENSG00000116171	hsa-miR-4436a	SCP2	1	1	53459255	53459275	1_53459260
ENST00000371513	ENSG00000116171	hsa-miR-1286	SCP2	1	1	53459257	53459276	1_53459260
ENST00000371513	ENSG00000116171	hsa-miR-6165	SCP2	1	1	53459259	53459277	1_53459260
ENST00000371513	ENSG00000116171	hsa-miR-5197-3p	SCP2	1	1	53459246	53459268	1_53459260
ENST00000371316	ENSG00000162390	hsa-miR-1304-5p	ACOT11	1	1	55104402	55104424	1_55104423
ENST00000371316	ENSG00000162390	hsa-miR-140-5p	ACOT11	1	1	55104458	55104479	1_55104463
ENST00000371316	ENSG00000162390	hsa-miR-1587	ACOT11	1	1	55104472	55104491	1_55104473
ENST00000371316	ENSG00000162390	hsa-miR-4656	ACOT11	1	1	55104468	55104490	1_55104473
ENST00000371316	ENSG00000162390	hsa-miR-3620-5p	ACOT11	1	1	55104471	55104491	1_55104473
ENST00000371316	ENSG00000162390	hsa-miR-140-5p	ACOT11	1	1	55104458	55104479	1_55104473
ENST00000371158	ENSG00000132849	hsa-miR-1233-5p	INADL	1	1	62627252	62627273	1_62627273
ENST00000371158	ENSG00000132849	hsa-miR-6778-5p	INADL	1	1	62627250	62627273	1_62627273
ENST00000371158	ENSG00000132849	hsa-miR-3116	INADL	1	1	62627269	62627291	1_62627273
ENST00000371158	ENSG00000132849	hsa-miR-676-5p	INADL	1	1	62628504	62628524	1_62628522
ENST00000371158	ENSG00000132849	hsa-miR-1303	INADL	1	1	62628601	62628622	1_62628606
ENST00000371158	ENSG00000132849	hsa-miR-924	INADL	1	1	62628594	62628613	1_62628606
ENST00000371158	ENSG00000132849	hsa-miR-4524a-3p	INADL	1	1	62628599	62628619	1_62628606
ENST00000321792	ENSG00000213516	hsa-miR-6746-3p	RBMXL1	1	-1	89446129	89446150	1_89446136
ENST00000399794	ENSG00000213516	hsa-miR-6746-3p	RBMXL1	1	-1	89446132	89446153	1_89446136
ENST00000355754	ENSG00000162654	hsa-miR-6774-5p	GBP4	1	-1	89648376	89648400	1_89648392
ENST00000355754	ENSG00000162654	hsa-miR-619-5p	GBP4	1	-1	89649317	89649339	1_89649327
ENST00000355754	ENSG00000162654	hsa-miR-106a-5p	GBP4	1	-1	89649323	89649345	1_89649327
ENST00000355754	ENSG00000162654	hsa-miR-20b-5p	GBP4	1	-1	89649323	89649345	1_89649327
ENST00000355754	ENSG00000162654	hsa-miR-93-5p	GBP4	1	-1	89649323	89649345	1_89649327
ENST00000355754	ENSG00000162654	hsa-miR-17-5p	GBP4	1	-1	89649323	89649345	1_89649327
ENST00000355754	ENSG00000162654	hsa-miR-20a-5p	GBP4	1	-1	89649323	89649345	1_89649327
ENST00000355754	ENSG00000162654	hsa-miR-106b-5p	GBP4	1	-1	89649325	89649345	1_89649327
ENST00000355754	ENSG00000162654	hsa-miR-378a-5p	GBP4	1	-1	89649357	89649379	1_89649369
ENST00000355754	ENSG00000162654	hsa-miR-378a-5p	GBP4	1	-1	89649357	89649379	1_89649379
ENST00000355754	ENSG00000162654	hsa-miR-5096	GBP4	1	-1	89649390	89649410	1_89649395
ENST00000355754	ENSG00000162654	hsa-miR-1303	GBP4	1	-1	89649401	89649422	1_89649419
ENST00000355754	ENSG00000162654	hsa-miR-619-5p	GBP4	1	-1	89649451	89649472	1_89649463
ENST00000355754	ENSG00000162654	hsa-miR-5095	GBP4	1	-1	89649445	89649465	1_89649463
ENST00000355754	ENSG00000162654	hsa-miR-1304-3p	GBP4	1	-1	89649511	89649532	1_89649522
ENST00000355754	ENSG00000162654	hsa-miR-143-5p	GBP4	1	-1	89649530	89649552	1_89649549
ENST00000355754	ENSG00000162654	hsa-miR-504-3p	GBP4	1	-1	89649534	89649555	1_89649549
ENST00000355754	ENSG00000162654	hsa-miR-3135a	GBP4	1	-1	89649544	89649564	1_89649549
ENST00000355754	ENSG00000162654	hsa-miR-5001-5p	GBP4	1	-1	89649535	89649560	1_89649549
ENST00000355754	ENSG00000162654	hsa-miR-3135b	GBP4	1	-1	89649536	89649558	1_89649549
ENST00000355754	ENSG00000162654	hsa-miR-4430	GBP4	1	-1	89649541	89649559	1_89649549
ENST00000355754	ENSG00000162654	hsa-miR-3135a	GBP4	1	-1	89649544	89649564	1_89649560
ENST00000355754	ENSG00000162654	hsa-miR-5001-5p	GBP4	1	-1	89649535	89649560	1_89649560
ENST00000370331	ENSG00000067208	hsa-miR-623	EVI5	1	-1	92977237	92977259	1_92977242
ENST00000369684	ENSG00000134245	hsa-miR-5189-5p	WNT2B	1	1	113064927	113064950	1_113064929
ENST00000369686	ENSG00000134245	hsa-miR-5189-5p	WNT2B	1	1	113064927	113064950	1_113064929
ENST00000440491	ENSG00000168614	hsa-miR-4461	NBPF9	1	1	144829403	144829425	1_144829422
ENST00000440491	ENSG00000168614	hsa-miR-2392	NBPF9	1	1	144829414	144829433	1_144829422
ENST00000440491	ENSG00000168614	hsa-miR-6772-3p	NBPF9	1	1	144829433	144829456	1_144829439
ENST00000440491	ENSG00000168614	hsa-miR-378a-5p	NBPF9	1	1	144829431	144829453	1_144829439
ENST00000440491	ENSG00000168614	hsa-miR-6727-3p	NBPF9	1	1	144829446	144829465	1_144829454
ENST00000440491	ENSG00000168614	hsa-miR-6772-3p	NBPF9	1	1	144829433	144829456	1_144829454
ENST00000440491	ENSG00000168614	hsa-miR-4722-3p	NBPF9	1	1	144829445	144829465	1_144829454
ENST00000440491	ENSG00000168614	hsa-miR-4524a-3p	NBPF9	1	1	144829587	144829611	1_144829592
ENST00000440491	ENSG00000168614	hsa-miR-6864-5p	NBPF9	1	1	144829592	144829616	1_144829592
ENST00000440491	ENSG00000168614	hsa-miR-4524a-3p	NBPF9	1	1	144829587	144829611	1_144829598
ENST00000440491	ENSG00000168614	hsa-miR-4428	NBPF9	1	1	144829593	144829614	1_144829598
ENST00000440491	ENSG00000168614	hsa-miR-6864-5p	NBPF9	1	1	144829592	144829616	1_144829598
ENST00000281815	ENSG00000168614	hsa-miR-2392	NBPF9	1	1	144829414	144829433	1_144829422
ENST00000281815	ENSG00000168614	hsa-miR-4461	NBPF9	1	1	144829403	144829425	1_144829422
ENST00000338347	ENSG00000168614	hsa-miR-4461	NBPF9	1	1	144829403	144829425	1_144829422
ENST00000338347	ENSG00000168614	hsa-miR-2392	NBPF9	1	1	144829414	144829433	1_144829422
ENST00000375552	ENSG00000168614	hsa-miR-2392	NBPF9	1	1	144829414	144829433	1_144829422
ENST00000375552	ENSG00000168614	hsa-miR-4461	NBPF9	1	1	144829403	144829425	1_144829422
ENST00000281815	ENSG00000168614	hsa-miR-6772-3p	NBPF9	1	1	144829433	144829456	1_144829439
ENST00000281815	ENSG00000168614	hsa-miR-378a-5p	NBPF9	1	1	144829431	144829453	1_144829439
ENST00000338347	ENSG00000168614	hsa-miR-378a-5p	NBPF9	1	1	144829431	144829453	1_144829439
ENST00000338347	ENSG00000168614	hsa-miR-6772-3p	NBPF9	1	1	144829433	144829456	1_144829439
ENST00000375552	ENSG00000168614	hsa-miR-6772-3p	NBPF9	1	1	144829433	144829456	1_144829439
ENST00000375552	ENSG00000168614	hsa-miR-378a-5p	NBPF9	1	1	144829431	144829453	1_144829439
ENST00000281815	ENSG00000168614	hsa-miR-4722-3p	NBPF9	1	1	144829445	144829465	1_144829454
ENST00000281815	ENSG00000168614	hsa-miR-6772-3p	NBPF9	1	1	144829433	144829456	1_144829454
ENST00000281815	ENSG00000168614	hsa-miR-6727-3p	NBPF9	1	1	144829446	144829465	1_144829454
ENST00000338347	ENSG00000168614	hsa-miR-6727-3p	NBPF9	1	1	144829446	144829465	1_144829454
ENST00000338347	ENSG00000168614	hsa-miR-4722-3p	NBPF9	1	1	144829445	144829465	1_144829454
ENST00000338347	ENSG00000168614	hsa-miR-6772-3p	NBPF9	1	1	144829433	144829456	1_144829454
ENST00000375552	ENSG00000168614	hsa-miR-4722-3p	NBPF9	1	1	144829445	144829465	1_144829454
ENST00000375552	ENSG00000168614	hsa-miR-6772-3p	NBPF9	1	1	144829433	144829456	1_144829454
ENST00000375552	ENSG00000168614	hsa-miR-6727-3p	NBPF9	1	1	144829446	144829465	1_144829454
ENST00000281815	ENSG00000168614	hsa-miR-4524a-3p	NBPF9	1	1	144829587	144829611	1_144829592
ENST00000281815	ENSG00000168614	hsa-miR-6864-5p	NBPF9	1	1	144829592	144829616	1_144829592
ENST00000338347	ENSG00000168614	hsa-miR-6864-5p	NBPF9	1	1	144829592	144829616	1_144829592
ENST00000338347	ENSG00000168614	hsa-miR-4524a-3p	NBPF9	1	1	144829587	144829611	1_144829592
ENST00000375552	ENSG00000168614	hsa-miR-6864-5p	NBPF9	1	1	144829592	144829616	1_144829592
ENST00000375552	ENSG00000168614	hsa-miR-4524a-3p	NBPF9	1	1	144829587	144829611	1_144829592
ENST00000281815	ENSG00000168614	hsa-miR-4524a-3p	NBPF9	1	1	144829587	144829611	1_144829598
ENST00000281815	ENSG00000168614	hsa-miR-4428	NBPF9	1	1	144829593	144829614	1_144829598
ENST00000281815	ENSG00000168614	hsa-miR-6864-5p	NBPF9	1	1	144829592	144829616	1_144829598
ENST00000338347	ENSG00000168614	hsa-miR-6864-5p	NBPF9	1	1	144829592	144829616	1_144829598
ENST00000338347	ENSG00000168614	hsa-miR-4428	NBPF9	1	1	144829593	144829614	1_144829598
ENST00000338347	ENSG00000168614	hsa-miR-4524a-3p	NBPF9	1	1	144829587	144829611	1_144829598
ENST00000375552	ENSG00000168614	hsa-miR-4428	NBPF9	1	1	144829593	144829614	1_144829598
ENST00000375552	ENSG00000168614	hsa-miR-6864-5p	NBPF9	1	1	144829592	144829616	1_144829598
ENST00000375552	ENSG00000168614	hsa-miR-4524a-3p	NBPF9	1	1	144829587	144829611	1_144829598
ENST00000369338	ENSG00000163386	hsa-miR-6864-5p	NBPF10	1	1	145369492	145369516	1_145369492
ENST00000369338	ENSG00000163386	hsa-miR-4524a-3p	NBPF10	1	1	145369487	145369511	1_145369492
ENST00000369339	ENSG00000163386	hsa-miR-6864-5p	NBPF10	1	1	145369492	145369516	1_145369492
ENST00000369339	ENSG00000163386	hsa-miR-4524a-3p	NBPF10	1	1	145369487	145369511	1_145369492
ENST00000605176	ENSG00000163386	hsa-miR-6864-5p	NBPF10	1	1	145369492	145369516	1_145369492
ENST00000605176	ENSG00000163386	hsa-miR-4524a-3p	NBPF10	1	1	145369487	145369511	1_145369492
ENST00000369338	ENSG00000163386	hsa-miR-6864-5p	NBPF10	1	1	145369492	145369516	1_145369502
ENST00000369338	ENSG00000163386	hsa-miR-4524a-3p	NBPF10	1	1	145369487	145369511	1_145369502
ENST00000369338	ENSG00000163386	hsa-miR-4428	NBPF10	1	1	145369493	145369514	1_145369502
ENST00000369339	ENSG00000163386	hsa-miR-4428	NBPF10	1	1	145369493	145369514	1_145369502
ENST00000369339	ENSG00000163386	hsa-miR-6864-5p	NBPF10	1	1	145369492	145369516	1_145369502
ENST00000369339	ENSG00000163386	hsa-miR-4524a-3p	NBPF10	1	1	145369487	145369511	1_145369502
ENST00000605176	ENSG00000163386	hsa-miR-6864-5p	NBPF10	1	1	145369492	145369516	1_145369502
ENST00000605176	ENSG00000163386	hsa-miR-4428	NBPF10	1	1	145369493	145369514	1_145369502
ENST00000605176	ENSG00000163386	hsa-miR-4524a-3p	NBPF10	1	1	145369487	145369511	1_145369502
ENST00000369338	ENSG00000163386	hsa-miR-4490	NBPF10	1	1	145369755	145369776	1_145369764
ENST00000369339	ENSG00000163386	hsa-miR-4490	NBPF10	1	1	145369755	145369776	1_145369764
ENST00000369308	ENSG00000152022	hsa-miR-4716-3p	LIX1L	1	1	145500917	145500938	1_145500922
ENST00000369308	ENSG00000152022	hsa-miR-4716-3p	LIX1L	1	1	145500917	145500938	1_145500923
ENST00000369308	ENSG00000152022	hsa-miR-4716-3p	LIX1L	1	1	145500917	145500938	1_145500930
ENST00000369308	ENSG00000152022	hsa-miR-4716-3p	LIX1L	1	1	145500917	145500938	1_145500932
ENST00000369308	ENSG00000152022	hsa-miR-4716-3p	LIX1L	1	1	145500917	145500938	1_145500933
ENST00000330165	ENSG00000131795	hsa-miR-6511a-5p	RBM8A	1	1	145509563	145509586	1_145509570
ENST00000330165	ENSG00000131795	hsa-miR-1910-3p	RBM8A	1	1	145509565	145509586	1_145509570
ENST00000330165	ENSG00000131795	hsa-miR-3187-5p	RBM8A	1	1	145509606	145509633	1_145509609
ENST00000369291	ENSG00000121848	hsa-miR-665	RNF115	1	1	145689834	145689853	1_145689843
ENST00000369291	ENSG00000121848	hsa-miR-4786-5p	RNF115	1	1	145689825	145689843	1_145689843
ENST00000369291	ENSG00000121848	hsa-miR-6840-3p	RNF115	1	1	145689833	145689854	1_145689843
ENST00000369291	ENSG00000121848	hsa-miR-6854-5p	RNF115	1	1	145689831	145689856	1_145689843
ENST00000604938	ENSG00000152042	hsa-miR-660-3p	NBPF11	1	-1	146033311	146033334	1_146033323
ENST00000604938	ENSG00000152042	hsa-miR-146a-3p	NBPF11	1	-1	146033342	146033363	1_146033347
ENST00000604938	ENSG00000152042	hsa-miR-203a-5p	NBPF11	1	-1	146033341	146033367	1_146033347
ENST00000604938	ENSG00000152042	hsa-miR-152-5p	NBPF11	1	-1	146033343	146033365	1_146033347
ENST00000604938	ENSG00000152042	hsa-miR-1244	NBPF11	1	-1	146033350	146033375	1_146033351
ENST00000604938	ENSG00000152042	hsa-miR-146a-3p	NBPF11	1	-1	146033342	146033363	1_146033351
ENST00000604938	ENSG00000152042	hsa-miR-203a-5p	NBPF11	1	-1	146033341	146033367	1_146033351
ENST00000604938	ENSG00000152042	hsa-miR-152-5p	NBPF11	1	-1	146033343	146033365	1_146033351
ENST00000604938	ENSG00000152042	hsa-miR-1244	NBPF11	1	-1	146033350	146033375	1_146033357
ENST00000604938	ENSG00000152042	hsa-miR-146a-3p	NBPF11	1	-1	146033342	146033363	1_146033357
ENST00000604938	ENSG00000152042	hsa-miR-203a-5p	NBPF11	1	-1	146033341	146033367	1_146033357
ENST00000604938	ENSG00000152042	hsa-miR-2278	NBPF11	1	-1	146033356	146033377	1_146033357
ENST00000604938	ENSG00000152042	hsa-miR-152-5p	NBPF11	1	-1	146033343	146033365	1_146033357
ENST00000604938	ENSG00000152042	hsa-miR-1244	NBPF11	1	-1	146033350	146033375	1_146033366
ENST00000604938	ENSG00000152042	hsa-miR-203a-5p	NBPF11	1	-1	146033341	146033367	1_146033366
ENST00000604938	ENSG00000152042	hsa-miR-2278	NBPF11	1	-1	146033356	146033377	1_146033366
ENST00000339388	ENSG00000152042	hsa-miR-660-3p	NBPF11	1	-1	146033312	146033335	1_146033323
ENST00000401010	ENSG00000152042	hsa-miR-6727-3p	NBPF11	1	-1	146033309	146033328	1_146033323
ENST00000401010	ENSG00000152042	hsa-miR-4722-3p	NBPF11	1	-1	146033308	146033328	1_146033323
ENST00000339388	ENSG00000152042	hsa-miR-152-5p	NBPF11	1	-1	146033344	146033366	1_146033347
ENST00000339388	ENSG00000152042	hsa-miR-146a-3p	NBPF11	1	-1	146033343	146033364	1_146033347
ENST00000339388	ENSG00000152042	hsa-miR-203a-5p	NBPF11	1	-1	146033342	146033368	1_146033347
ENST00000401010	ENSG00000152042	hsa-miR-3130-3p	NBPF11	1	-1	146033338	146033362	1_146033347
ENST00000401010	ENSG00000152042	hsa-miR-5007-5p	NBPF11	1	-1	146033330	146033352	1_146033347
ENST00000339388	ENSG00000152042	hsa-miR-152-5p	NBPF11	1	-1	146033344	146033366	1_146033351
ENST00000339388	ENSG00000152042	hsa-miR-146a-3p	NBPF11	1	-1	146033343	146033364	1_146033351
ENST00000339388	ENSG00000152042	hsa-miR-1244	NBPF11	1	-1	146033351	146033376	1_146033351
ENST00000339388	ENSG00000152042	hsa-miR-203a-5p	NBPF11	1	-1	146033342	146033368	1_146033351
ENST00000401010	ENSG00000152042	hsa-miR-3130-3p	NBPF11	1	-1	146033338	146033362	1_146033351
ENST00000401010	ENSG00000152042	hsa-miR-5007-5p	NBPF11	1	-1	146033330	146033352	1_146033351
ENST00000339388	ENSG00000152042	hsa-miR-152-5p	NBPF11	1	-1	146033344	146033366	1_146033357
ENST00000339388	ENSG00000152042	hsa-miR-146a-3p	NBPF11	1	-1	146033343	146033364	1_146033357
ENST00000339388	ENSG00000152042	hsa-miR-2278	NBPF11	1	-1	146033357	146033378	1_146033357
ENST00000339388	ENSG00000152042	hsa-miR-1244	NBPF11	1	-1	146033351	146033376	1_146033357
ENST00000339388	ENSG00000152042	hsa-miR-203a-5p	NBPF11	1	-1	146033342	146033368	1_146033357
ENST00000401010	ENSG00000152042	hsa-miR-3130-3p	NBPF11	1	-1	146033338	146033362	1_146033357
ENST00000339388	ENSG00000152042	hsa-miR-152-5p	NBPF11	1	-1	146033344	146033366	1_146033366
ENST00000339388	ENSG00000152042	hsa-miR-2278	NBPF11	1	-1	146033357	146033378	1_146033366
ENST00000339388	ENSG00000152042	hsa-miR-1244	NBPF11	1	-1	146033351	146033376	1_146033366
ENST00000339388	ENSG00000152042	hsa-miR-203a-5p	NBPF11	1	-1	146033342	146033368	1_146033366
ENST00000310701	ENSG00000122497	hsa-miR-6872-3p	NBPF14	1	-1	148003743	148003763	1_148003749
ENST00000310701	ENSG00000122497	hsa-miR-6872-3p	NBPF14	1	-1	148003743	148003763	1_148003752
ENST00000310701	ENSG00000122497	hsa-miR-6872-3p	NBPF14	1	-1	148003743	148003763	1_148003756
ENST00000310701	ENSG00000122497	hsa-miR-135a-3p	NBPF14	1	-1	148003755	148003775	1_148003756
ENST00000369219	ENSG00000122497	hsa-miR-6767-3p	NBPF14	1	-1	148003695	148003717	1_148003706
ENST00000369202	ENSG00000203832	hsa-miR-6132	NBPF20	1	-1	148250861	148250879	1_148250864
ENST00000369202	ENSG00000203832	hsa-miR-4703-3p	NBPF20	1	-1	148251015	148251037	1_148251033
ENST00000369202	ENSG00000203832	hsa-miR-6864-5p	NBPF20	1	-1	148251056	148251080	1_148251057
ENST00000369202	ENSG00000203832	hsa-miR-4524a-3p	NBPF20	1	-1	148251051	148251075	1_148251057
ENST00000369202	ENSG00000203832	hsa-miR-4428	NBPF20	1	-1	148251057	148251078	1_148251057
ENST00000369202	ENSG00000203832	hsa-miR-6864-5p	NBPF20	1	-1	148251056	148251080	1_148251061
ENST00000369202	ENSG00000203832	hsa-miR-4524a-3p	NBPF20	1	-1	148251051	148251075	1_148251061
ENST00000369202	ENSG00000203832	hsa-miR-4428	NBPF20	1	-1	148251057	148251078	1_148251061
ENST00000369202	ENSG00000203832	hsa-miR-6864-5p	NBPF20	1	-1	148251056	148251080	1_148251067
ENST00000369202	ENSG00000203832	hsa-miR-4524a-3p	NBPF20	1	-1	148251051	148251075	1_148251067
ENST00000369202	ENSG00000203832	hsa-miR-4428	NBPF20	1	-1	148251057	148251078	1_148251067
ENST00000369202	ENSG00000203832	hsa-miR-6864-5p	NBPF20	1	-1	148251056	148251080	1_148251076
ENST00000369202	ENSG00000203832	hsa-miR-4428	NBPF20	1	-1	148251057	148251078	1_148251076
ENST00000369202	ENSG00000203832	hsa-miR-6864-5p	NBPF20	1	-1	148251056	148251080	1_148251079
ENST00000309092	ENSG00000187145	hsa-miR-619-5p	MRPS21	1	1	150281137	150281158	1_150281150
ENST00000309092	ENSG00000187145	hsa-miR-5095	MRPS21	1	1	150281131	150281151	1_150281150
ENST00000309092	ENSG00000187145	hsa-miR-619-5p	MRPS21	1	1	150281137	150281158	1_150281151
ENST00000309092	ENSG00000187145	hsa-miR-5095	MRPS21	1	1	150281131	150281151	1_150281151
ENST00000309092	ENSG00000187145	hsa-miR-4772-3p	MRPS21	1	1	150281192	150281214	1_150281203
ENST00000309092	ENSG00000187145	hsa-miR-1304-3p	MRPS21	1	1	150281197	150281218	1_150281203
ENST00000368917	ENSG00000143458	hsa-miR-1304-3p	GABPB2	1	1	151091710	151091731	1_151091725
ENST00000368918	ENSG00000143458	hsa-miR-1304-3p	GABPB2	1	1	151091710	151091731	1_151091725
ENST00000368917	ENSG00000143458	hsa-miR-4708-5p	GABPB2	1	1	151091765	151091785	1_151091767
ENST00000368918	ENSG00000143458	hsa-miR-4708-5p	GABPB2	1	1	151091765	151091785	1_151091767
ENST00000368917	ENSG00000143458	hsa-miR-4708-5p	GABPB2	1	1	151091765	151091785	1_151091773
ENST00000368918	ENSG00000143458	hsa-miR-4708-5p	GABPB2	1	1	151091765	151091785	1_151091773
ENST00000368917	ENSG00000143458	hsa-miR-619-5p	GABPB2	1	1	151091816	151091837	1_151091836
ENST00000368917	ENSG00000143458	hsa-miR-4425	GABPB2	1	1	151091815	151091838	1_151091836
ENST00000368918	ENSG00000143458	hsa-miR-4425	GABPB2	1	1	151091815	151091838	1_151091836
ENST00000368918	ENSG00000143458	hsa-miR-619-5p	GABPB2	1	1	151091816	151091837	1_151091836
ENST00000368918	ENSG00000143458	hsa-miR-2277-5p	GABPB2	1	1	151093505	151093528	1_151093506
ENST00000271715	ENSG00000143442	hsa-miR-3935	POGZ	1	-1	151376999	151377021	1_151377021
ENST00000361398	ENSG00000143442	hsa-miR-3935	POGZ	1	-1	151376999	151377021	1_151377021
ENST00000392723	ENSG00000143442	hsa-miR-3935	POGZ	1	-1	151376999	151377021	1_151377021
ENST00000368863	ENSG00000143442	hsa-miR-3935	POGZ	1	-1	151377000	151377022	1_151377021
ENST00000531094	ENSG00000143442	hsa-miR-125a-5p	POGZ	1	-1	151377020	151377043	1_151377021
ENST00000531094	ENSG00000143442	hsa-miR-6803-3p	POGZ	1	-1	151377001	151377024	1_151377021
ENST00000531094	ENSG00000143442	hsa-miR-6769a-3p	POGZ	1	-1	151377020	151377038	1_151377021
ENST00000531094	ENSG00000143442	hsa-miR-211-5p	POGZ	1	-1	151377015	151377036	1_151377021
ENST00000531094	ENSG00000143442	hsa-miR-6734-3p	POGZ	1	-1	151377005	151377028	1_151377021
ENST00000368714	ENSG00000196154	hsa-miR-6745	S100A4	1	-1	153516155	153516175	1_153516172
ENST00000304760	ENSG00000169291	hsa-miR-4647	SHE	1	-1	154456195	154456216	1_154456211
ENST00000304760	ENSG00000169291	hsa-miR-3616-3p	SHE	1	-1	154456204	154456229	1_154456211
ENST00000555188	ENSG00000169291	hsa-miR-181d-5p	SHE	1	-1	154456345	154456367	1_154456366
ENST00000555188	ENSG00000169291	hsa-miR-181b-5p	SHE	1	-1	154456345	154456367	1_154456366
ENST00000368346	ENSG00000116539	hsa-miR-6876-5p	ASH1L	1	-1	155306131	155306152	1_155306140
ENST00000368346	ENSG00000116539	hsa-miR-4533	ASH1L	1	-1	155306129	155306151	1_155306140
ENST00000368346	ENSG00000116539	hsa-miR-6876-5p	ASH1L	1	-1	155306131	155306152	1_155306149
ENST00000368346	ENSG00000116539	hsa-miR-4533	ASH1L	1	-1	155306129	155306151	1_155306149
ENST00000392403	ENSG00000116539	hsa-miR-6766-5p	ASH1L	1	-1	155306136	155306158	1_155306140
ENST00000392403	ENSG00000116539	hsa-miR-3151-5p	ASH1L	1	-1	155306135	155306156	1_155306140
ENST00000392403	ENSG00000116539	hsa-miR-6742-5p	ASH1L	1	-1	155306139	155306161	1_155306140
ENST00000392403	ENSG00000116539	hsa-miR-6796-5p	ASH1L	1	-1	155306140	155306162	1_155306140
ENST00000392403	ENSG00000116539	hsa-miR-6766-5p	ASH1L	1	-1	155306136	155306158	1_155306149
ENST00000392403	ENSG00000116539	hsa-miR-3151-5p	ASH1L	1	-1	155306135	155306156	1_155306149
ENST00000392403	ENSG00000116539	hsa-miR-6819-5p	ASH1L	1	-1	155306141	155306160	1_155306149
ENST00000392403	ENSG00000116539	hsa-miR-6742-5p	ASH1L	1	-1	155306139	155306161	1_155306149
ENST00000392403	ENSG00000116539	hsa-miR-6796-5p	ASH1L	1	-1	155306140	155306162	1_155306149
ENST00000368026	ENSG00000158769	hsa-miR-4721	F11R	1	-1	160966346	160966368	1_160966351
ENST00000368026	ENSG00000158769	hsa-miR-518c-5p	F11R	1	-1	160966341	160966363	1_160966351
ENST00000368026	ENSG00000158769	hsa-miR-5088-5p	F11R	1	-1	160966345	160966367	1_160966351
ENST00000368026	ENSG00000158769	hsa-miR-5187-5p	F11R	1	-1	160966338	160966359	1_160966351
ENST00000368026	ENSG00000158769	hsa-miR-4721	F11R	1	-1	160966346	160966368	1_160966352
ENST00000368026	ENSG00000158769	hsa-miR-518c-5p	F11R	1	-1	160966341	160966363	1_160966352
ENST00000368026	ENSG00000158769	hsa-miR-5088-5p	F11R	1	-1	160966345	160966367	1_160966352
ENST00000368026	ENSG00000158769	hsa-miR-5187-5p	F11R	1	-1	160966338	160966359	1_160966352
ENST00000368026	ENSG00000158769	hsa-miR-4721	F11R	1	-1	160966346	160966368	1_160966353
ENST00000368026	ENSG00000158769	hsa-miR-518c-5p	F11R	1	-1	160966341	160966363	1_160966353
ENST00000368026	ENSG00000158769	hsa-miR-5088-5p	F11R	1	-1	160966345	160966367	1_160966353
ENST00000368026	ENSG00000158769	hsa-miR-5187-5p	F11R	1	-1	160966338	160966359	1_160966353
ENST00000368010	ENSG00000143256	hsa-miR-3132	PFDN2	1	-1	161070354	161070376	1_161070356
ENST00000263733	ENSG00000116199	hsa-miR-6852-5p	FAM20B	1	1	179042675	179042695	1_179042692
ENST00000263733	ENSG00000116199	hsa-miR-7155-5p	FAM20B	1	1	179042675	179042694	1_179042692
ENST00000263733	ENSG00000116199	hsa-miR-3929	FAM20B	1	1	179042693	179042715	1_179042697
ENST00000263733	ENSG00000116199	hsa-miR-6894-3p	FAM20B	1	1	179044082	179044101	1_179044092
ENST00000263733	ENSG00000116199	hsa-miR-4763-5p	FAM20B	1	1	179044079	179044100	1_179044092
ENST00000263733	ENSG00000116199	hsa-miR-6894-3p	FAM20B	1	1	179044082	179044101	1_179044096
ENST00000263733	ENSG00000116199	hsa-miR-4763-5p	FAM20B	1	1	179044079	179044100	1_179044096
ENST00000263733	ENSG00000116199	hsa-miR-6894-3p	FAM20B	1	1	179044082	179044101	1_179044100
ENST00000263733	ENSG00000116199	hsa-miR-4763-5p	FAM20B	1	1	179044079	179044100	1_179044100
ENST00000263733	ENSG00000116199	hsa-miR-4452	FAM20B	1	1	179044102	179044124	1_179044110
ENST00000263733	ENSG00000116199	hsa-miR-5095	FAM20B	1	1	179044187	179044207	1_179044196
ENST00000263733	ENSG00000116199	hsa-miR-619-5p	FAM20B	1	1	179044191	179044214	1_179044196
ENST00000263733	ENSG00000116199	hsa-miR-5095	FAM20B	1	1	179044187	179044207	1_179044206
ENST00000263733	ENSG00000116199	hsa-miR-619-5p	FAM20B	1	1	179044191	179044214	1_179044206
ENST00000263733	ENSG00000116199	hsa-miR-619-5p	FAM20B	1	1	179044191	179044214	1_179044212
ENST00000263733	ENSG00000116199	hsa-miR-4772-3p	FAM20B	1	1	179044248	179044270	1_179044252
ENST00000263733	ENSG00000116199	hsa-miR-1304-3p	FAM20B	1	1	179044252	179044274	1_179044252
ENST00000367619	ENSG00000057252	hsa-miR-3929	SOAT1	1	1	179325725	179325747	1_179325742
ENST00000367619	ENSG00000057252	hsa-miR-6884-5p	SOAT1	1	1	179325725	179325748	1_179325742
ENST00000367619	ENSG00000057252	hsa-miR-658	SOAT1	1	1	179325721	179325745	1_179325742
ENST00000367619	ENSG00000057252	hsa-miR-3187-5p	SOAT1	1	1	179325854	179325877	1_179325863
ENST00000367619	ENSG00000057252	hsa-miR-6774-5p	SOAT1	1	1	179325850	179325878	1_179325863
ENST00000367619	ENSG00000057252	hsa-miR-1273a	SOAT1	1	1	179325850	179325874	1_179325863
ENST00000367619	ENSG00000057252	hsa-miR-1285-3p	SOAT1	1	1	179325856	179325877	1_179325863
ENST00000367619	ENSG00000057252	hsa-miR-5095	SOAT1	1	1	179326889	179326909	1_179326908
ENST00000367619	ENSG00000057252	hsa-miR-5585-3p	SOAT1	1	1	179326902	179326923	1_179326908
ENST00000367619	ENSG00000057252	hsa-miR-6861-5p	SOAT1	1	1	179326903	179326924	1_179326908
ENST00000367619	ENSG00000057252	hsa-miR-1260a	SOAT1	1	1	179326921	179326939	1_179326922
ENST00000367619	ENSG00000057252	hsa-miR-1260b	SOAT1	1	1	179326920	179326939	1_179326922
ENST00000367619	ENSG00000057252	hsa-miR-5585-3p	SOAT1	1	1	179326902	179326923	1_179326922
ENST00000367619	ENSG00000057252	hsa-miR-6861-5p	SOAT1	1	1	179326903	179326924	1_179326922
ENST00000367619	ENSG00000057252	hsa-miR-7843-3p	SOAT1	1	1	179326927	179326950	1_179326939
ENST00000367619	ENSG00000057252	hsa-miR-1260a	SOAT1	1	1	179326921	179326939	1_179326939
ENST00000367619	ENSG00000057252	hsa-miR-1260b	SOAT1	1	1	179326920	179326939	1_179326939
ENST00000367619	ENSG00000057252	hsa-miR-6797-5p	SOAT1	1	1	179327008	179327034	1_179327011
ENST00000367511	ENSG00000135842	hsa-miR-3183	FAM129A	1	-1	184760636	184760657	1_184760640
ENST00000367511	ENSG00000135842	hsa-miR-3183	FAM129A	1	-1	184760636	184760657	1_184760647
ENST00000367511	ENSG00000135842	hsa-miR-4668-5p	FAM129A	1	-1	184761117	184761139	1_184761123
ENST00000367511	ENSG00000135842	hsa-miR-4644	FAM129A	1	-1	184761122	184761144	1_184761123
ENST00000367511	ENSG00000135842	hsa-miR-4668-5p	FAM129A	1	-1	184761117	184761139	1_184761124
ENST00000367511	ENSG00000135842	hsa-miR-6739-5p	FAM129A	1	-1	184761124	184761145	1_184761124
ENST00000367511	ENSG00000135842	hsa-miR-4644	FAM129A	1	-1	184761122	184761144	1_184761124
ENST00000367511	ENSG00000135842	hsa-miR-4668-5p	FAM129A	1	-1	184761117	184761139	1_184761125
ENST00000367511	ENSG00000135842	hsa-miR-6739-5p	FAM129A	1	-1	184761124	184761145	1_184761125
ENST00000367511	ENSG00000135842	hsa-miR-4644	FAM129A	1	-1	184761122	184761144	1_184761125
ENST00000367511	ENSG00000135842	hsa-miR-4668-5p	FAM129A	1	-1	184761117	184761139	1_184761126
ENST00000367511	ENSG00000135842	hsa-miR-6739-5p	FAM129A	1	-1	184761124	184761145	1_184761126
ENST00000367511	ENSG00000135842	hsa-miR-4644	FAM129A	1	-1	184761122	184761144	1_184761126
ENST00000367511	ENSG00000135842	hsa-miR-4668-5p	FAM129A	1	-1	184761117	184761139	1_184761129
ENST00000367511	ENSG00000135842	hsa-miR-6739-5p	FAM129A	1	-1	184761124	184761145	1_184761129
ENST00000367511	ENSG00000135842	hsa-miR-4644	FAM129A	1	-1	184761122	184761144	1_184761129
ENST00000367511	ENSG00000135842	hsa-miR-204-3p	FAM129A	1	-1	184761151	184761171	1_184761162
ENST00000367511	ENSG00000135842	hsa-miR-6738-3p	FAM129A	1	-1	184762448	184762472	1_184762472
ENST00000367511	ENSG00000135842	hsa-miR-6747-3p	FAM129A	1	-1	184762553	184762573	1_184762568
ENST00000367511	ENSG00000135842	hsa-miR-3074-5p	FAM129A	1	-1	184762555	184762575	1_184762568
ENST00000367511	ENSG00000135842	hsa-miR-2682-3p	FAM129A	1	-1	184762563	184762586	1_184762568
ENST00000367511	ENSG00000135842	hsa-miR-6744-3p	FAM129A	1	-1	184762566	184762587	1_184762568
ENST00000367511	ENSG00000135842	hsa-miR-185-3p	FAM129A	1	-1	184762576	184762599	1_184762578
ENST00000367511	ENSG00000135842	hsa-miR-2682-3p	FAM129A	1	-1	184762563	184762586	1_184762578
ENST00000367511	ENSG00000135842	hsa-miR-6744-3p	FAM129A	1	-1	184762566	184762587	1_184762578
ENST00000367511	ENSG00000135842	hsa-miR-612	FAM129A	1	-1	184762570	184762595	1_184762578
ENST00000367511	ENSG00000135842	hsa-miR-185-3p	FAM129A	1	-1	184762576	184762599	1_184762581
ENST00000367511	ENSG00000135842	hsa-miR-2682-3p	FAM129A	1	-1	184762563	184762586	1_184762581
ENST00000367511	ENSG00000135842	hsa-miR-6744-3p	FAM129A	1	-1	184762566	184762587	1_184762581
ENST00000367511	ENSG00000135842	hsa-miR-6796-5p	FAM129A	1	-1	184762581	184762602	1_184762581
ENST00000367511	ENSG00000135842	hsa-miR-4492	FAM129A	1	-1	184762581	184762598	1_184762581
ENST00000367511	ENSG00000135842	hsa-miR-612	FAM129A	1	-1	184762570	184762595	1_184762581
ENST00000367511	ENSG00000135842	hsa-miR-185-3p	FAM129A	1	-1	184762576	184762599	1_184762590
ENST00000367511	ENSG00000135842	hsa-miR-6796-5p	FAM129A	1	-1	184762581	184762602	1_184762590
ENST00000367511	ENSG00000135842	hsa-miR-4492	FAM129A	1	-1	184762581	184762598	1_184762590
ENST00000367511	ENSG00000135842	hsa-miR-612	FAM129A	1	-1	184762570	184762595	1_184762590
ENST00000367511	ENSG00000135842	hsa-miR-661	FAM129A	1	-1	184762627	184762650	1_184762627
ENST00000367511	ENSG00000135842	hsa-miR-5001-5p	FAM129A	1	-1	184762622	184762646	1_184762627
ENST00000367511	ENSG00000135842	hsa-miR-3154	FAM129A	1	-1	184762663	184762684	1_184762676
ENST00000367511	ENSG00000135842	hsa-miR-4524a-3p	FAM129A	1	-1	184763143	184763166	1_184763148
ENST00000367468	ENSG00000073756	hsa-miR-4704-3p	PTGS2	1	-1	186642499	186642520	1_186642511
ENST00000336894	ENSG00000077157	hsa-miR-3187-5p	PPP1R12B	1	1	202554316	202554336	1_202554325
ENST00000336894	ENSG00000077157	hsa-miR-1285-3p	PPP1R12B	1	1	202554315	202554336	1_202554325
ENST00000336894	ENSG00000077157	hsa-miR-1273a	PPP1R12B	1	1	202554309	202554333	1_202554325
ENST00000336894	ENSG00000077157	hsa-miR-6501-3p	PPP1R12B	1	1	202554324	202554345	1_202554325
ENST00000336894	ENSG00000077157	hsa-miR-612	PPP1R12B	1	1	202554312	202554336	1_202554325
ENST00000391959	ENSG00000077157	hsa-miR-1285-3p	PPP1R12B	1	1	202554315	202554336	1_202554325
ENST00000391959	ENSG00000077157	hsa-miR-1273a	PPP1R12B	1	1	202554309	202554333	1_202554325
ENST00000391959	ENSG00000077157	hsa-miR-6501-3p	PPP1R12B	1	1	202554324	202554345	1_202554325
ENST00000391959	ENSG00000077157	hsa-miR-3187-5p	PPP1R12B	1	1	202554316	202554336	1_202554325
ENST00000391959	ENSG00000077157	hsa-miR-612	PPP1R12B	1	1	202554312	202554336	1_202554325
ENST00000608999	ENSG00000077157	hsa-miR-1273a	PPP1R12B	1	1	202554309	202554333	1_202554325
ENST00000608999	ENSG00000077157	hsa-miR-3187-5p	PPP1R12B	1	1	202554316	202554336	1_202554325
ENST00000608999	ENSG00000077157	hsa-miR-1285-3p	PPP1R12B	1	1	202554315	202554336	1_202554325
ENST00000608999	ENSG00000077157	hsa-miR-6501-3p	PPP1R12B	1	1	202554324	202554345	1_202554325
ENST00000608999	ENSG00000077157	hsa-miR-612	PPP1R12B	1	1	202554312	202554336	1_202554325
ENST00000336894	ENSG00000077157	hsa-miR-1273e	PPP1R12B	1	1	202554343	202554364	1_202554345
ENST00000336894	ENSG00000077157	hsa-miR-6501-3p	PPP1R12B	1	1	202554324	202554345	1_202554345
ENST00000391959	ENSG00000077157	hsa-miR-6501-3p	PPP1R12B	1	1	202554324	202554345	1_202554345
ENST00000391959	ENSG00000077157	hsa-miR-1273e	PPP1R12B	1	1	202554343	202554364	1_202554345
ENST00000608999	ENSG00000077157	hsa-miR-6501-3p	PPP1R12B	1	1	202554324	202554345	1_202554345
ENST00000608999	ENSG00000077157	hsa-miR-1273e	PPP1R12B	1	1	202554343	202554364	1_202554345
ENST00000290551	ENSG00000159388	hsa-miR-4667-3p	BTG2	1	1	203277239	203277260	1_203277252
ENST00000290551	ENSG00000159388	hsa-miR-3925-3p	BTG2	1	1	203277249	203277268	1_203277252
ENST00000290551	ENSG00000159388	hsa-miR-5193	BTG2	1	1	203277238	203277259	1_203277252
ENST00000290551	ENSG00000159388	hsa-miR-877-3p	BTG2	1	1	203277239	203277259	1_203277252
ENST00000290551	ENSG00000159388	hsa-miR-6749-3p	BTG2	1	1	203277237	203277257	1_203277252
ENST00000290551	ENSG00000159388	hsa-miR-4667-3p	BTG2	1	1	203277239	203277260	1_203277253
ENST00000290551	ENSG00000159388	hsa-miR-3925-3p	BTG2	1	1	203277249	203277268	1_203277253
ENST00000290551	ENSG00000159388	hsa-miR-5193	BTG2	1	1	203277238	203277259	1_203277253
ENST00000290551	ENSG00000159388	hsa-miR-877-3p	BTG2	1	1	203277239	203277259	1_203277253
ENST00000290551	ENSG00000159388	hsa-miR-6749-3p	BTG2	1	1	203277237	203277257	1_203277253
ENST00000290551	ENSG00000159388	hsa-miR-4667-3p	BTG2	1	1	203277239	203277260	1_203277255
ENST00000290551	ENSG00000159388	hsa-miR-3925-3p	BTG2	1	1	203277249	203277268	1_203277255
ENST00000290551	ENSG00000159388	hsa-miR-5193	BTG2	1	1	203277238	203277259	1_203277255
ENST00000290551	ENSG00000159388	hsa-miR-877-3p	BTG2	1	1	203277239	203277259	1_203277255
ENST00000290551	ENSG00000159388	hsa-miR-6749-3p	BTG2	1	1	203277237	203277257	1_203277255
ENST00000290551	ENSG00000159388	hsa-miR-4667-3p	BTG2	1	1	203277239	203277260	1_203277256
ENST00000290551	ENSG00000159388	hsa-miR-3925-3p	BTG2	1	1	203277249	203277268	1_203277256
ENST00000290551	ENSG00000159388	hsa-miR-5193	BTG2	1	1	203277238	203277259	1_203277256
ENST00000290551	ENSG00000159388	hsa-miR-877-3p	BTG2	1	1	203277239	203277259	1_203277256
ENST00000290551	ENSG00000159388	hsa-miR-6749-3p	BTG2	1	1	203277237	203277257	1_203277256
ENST00000290551	ENSG00000159388	hsa-miR-4667-3p	BTG2	1	1	203277239	203277260	1_203277259
ENST00000290551	ENSG00000159388	hsa-miR-3925-3p	BTG2	1	1	203277249	203277268	1_203277259
ENST00000290551	ENSG00000159388	hsa-miR-5193	BTG2	1	1	203277238	203277259	1_203277259
ENST00000290551	ENSG00000159388	hsa-miR-877-3p	BTG2	1	1	203277239	203277259	1_203277259
ENST00000343110	ENSG00000188783	hsa-miR-5095	PRELP	1	1	203458810	203458830	1_203458830
ENST00000343110	ENSG00000188783	hsa-miR-619-5p	PRELP	1	1	203458816	203458837	1_203458830
ENST00000343110	ENSG00000188783	hsa-miR-346	PRELP	1	1	203458840	203458864	1_203458852
ENST00000343110	ENSG00000188783	hsa-miR-346	PRELP	1	1	203458840	203458864	1_203458853
ENST00000544404	ENSG00000162813	hsa-miR-619-5p	BPNT1	1	-1	220231950	220231973	1_220231959
ENST00000544404	ENSG00000162813	hsa-miR-6506-5p	BPNT1	1	-1	220231952	220231973	1_220231959
ENST00000544404	ENSG00000162813	hsa-miR-5697	BPNT1	1	-1	220231958	220231980	1_220231959
ENST00000544404	ENSG00000162813	hsa-miR-6728-5p	BPNT1	1	-1	220231949	220231972	1_220231959
ENST00000544404	ENSG00000162813	hsa-miR-619-5p	BPNT1	1	-1	220231950	220231973	1_220231963
ENST00000544404	ENSG00000162813	hsa-miR-6506-5p	BPNT1	1	-1	220231952	220231973	1_220231963
ENST00000544404	ENSG00000162813	hsa-miR-5697	BPNT1	1	-1	220231958	220231980	1_220231963
ENST00000544404	ENSG00000162813	hsa-miR-6728-5p	BPNT1	1	-1	220231949	220231972	1_220231963
ENST00000414869	ENSG00000162813	hsa-miR-5095	BPNT1	1	-1	220231963	220231983	1_220231963
ENST00000414869	ENSG00000162813	hsa-miR-93-5p	BPNT1	1	-1	220231974	220231996	1_220231988
ENST00000414869	ENSG00000162813	hsa-miR-20a-5p	BPNT1	1	-1	220231974	220231996	1_220231988
ENST00000414869	ENSG00000162813	hsa-miR-619-5p	BPNT1	1	-1	220231969	220231990	1_220231988
ENST00000414869	ENSG00000162813	hsa-miR-106b-5p	BPNT1	1	-1	220231976	220231996	1_220231988
ENST00000414869	ENSG00000162813	hsa-miR-372-3p	BPNT1	1	-1	220231968	220231995	1_220231988
ENST00000414869	ENSG00000162813	hsa-miR-106a-5p	BPNT1	1	-1	220231974	220231996	1_220231988
ENST00000414869	ENSG00000162813	hsa-miR-17-5p	BPNT1	1	-1	220231974	220231996	1_220231988
ENST00000414869	ENSG00000162813	hsa-miR-20b-5p	BPNT1	1	-1	220231974	220231996	1_220231988
ENST00000359362	ENSG00000186197	hsa-miR-4436a	EDARADD	1	1	236646674	236646696	1_236646686
ENST00000359362	ENSG00000186197	hsa-miR-4436a	EDARADD	1	1	236646674	236646696	1_236646691
ENST00000403076	ENSG00000115884	hsa-miR-708-5p	SDC1	2	-1	20401849	20401875	2_20401859
ENST00000403076	ENSG00000115884	hsa-miR-3139	SDC1	2	-1	20401853	20401875	2_20401859
ENST00000403076	ENSG00000115884	hsa-miR-4633-3p	SDC1	2	-1	20401853	20401874	2_20401859
ENST00000338086	ENSG00000055917	hsa-miR-6809-5p	PUM2	2	-1	20450813	20450834	2_20450819
ENST00000338086	ENSG00000055917	hsa-miR-6879-5p	PUM2	2	-1	20450815	20450836	2_20450819
ENST00000338086	ENSG00000055917	hsa-miR-7-5p	PUM2	2	-1	20450800	20450822	2_20450819
ENST00000319801	ENSG00000055917	hsa-miR-7-5p	PUM2	2	-1	20450801	20450823	2_20450819
ENST00000319801	ENSG00000055917	hsa-miR-6809-5p	PUM2	2	-1	20450814	20450835	2_20450819
ENST00000319801	ENSG00000055917	hsa-miR-6879-5p	PUM2	2	-1	20450816	20450837	2_20450819
ENST00000361078	ENSG00000055917	hsa-miR-6809-5p	PUM2	2	-1	20450814	20450835	2_20450819
ENST00000361078	ENSG00000055917	hsa-miR-7-5p	PUM2	2	-1	20450801	20450823	2_20450819
ENST00000361078	ENSG00000055917	hsa-miR-6879-5p	PUM2	2	-1	20450816	20450837	2_20450819
ENST00000440577	ENSG00000055917	hsa-miR-6721-5p	PUM2	2	-1	20450819	20450842	2_20450819
ENST00000440577	ENSG00000055917	hsa-miR-4632-5p	PUM2	2	-1	20450818	20450843	2_20450819
ENST00000309033	ENSG00000173960	hsa-miR-5006-5p	UBXN2A	2	1	24223320	24223341	2_24223341
ENST00000309033	ENSG00000173960	hsa-miR-1304-3p	UBXN2A	2	1	24223338	24223359	2_24223341
ENST00000309033	ENSG00000173960	hsa-miR-7158-5p	UBXN2A	2	1	24223347	24223371	2_24223353
ENST00000309033	ENSG00000173960	hsa-miR-216a-5p	UBXN2A	2	1	24223343	24223367	2_24223353
ENST00000309033	ENSG00000173960	hsa-miR-6787-3p	UBXN2A	2	1	24223342	24223364	2_24223353
ENST00000309033	ENSG00000173960	hsa-miR-1304-3p	UBXN2A	2	1	24223338	24223359	2_24223353
ENST00000238831	ENSG00000119820	hsa-miR-6809-3p	YIPF4	2	1	32533673	32533695	2_32533679
ENST00000238831	ENSG00000119820	hsa-miR-6791-3p	YIPF4	2	1	32533695	32533714	2_32533707
ENST00000238831	ENSG00000119820	hsa-miR-619-5p	YIPF4	2	1	32535296	32535317	2_32535301
ENST00000238831	ENSG00000119820	hsa-miR-5095	YIPF4	2	1	32535290	32535310	2_32535301
ENST00000238831	ENSG00000119820	hsa-miR-619-5p	YIPF4	2	1	32535296	32535317	2_32535309
ENST00000238831	ENSG00000119820	hsa-miR-5095	YIPF4	2	1	32535290	32535310	2_32535309
ENST00000238831	ENSG00000119820	hsa-miR-4722-3p	YIPF4	2	1	32535318	32535339	2_32535331
ENST00000238831	ENSG00000119820	hsa-miR-6829-3p	YIPF4	2	1	32535323	32535343	2_32535331
ENST00000238831	ENSG00000119820	hsa-miR-4769-3p	YIPF4	2	1	32535315	32535338	2_32535331
ENST00000238831	ENSG00000119820	hsa-miR-6817-5p	YIPF4	2	1	32535316	32535338	2_32535331
ENST00000238831	ENSG00000119820	hsa-miR-6727-3p	YIPF4	2	1	32535320	32535339	2_32535331
ENST00000238831	ENSG00000119820	hsa-miR-4722-3p	YIPF4	2	1	32535318	32535339	2_32535336
ENST00000238831	ENSG00000119820	hsa-miR-6829-3p	YIPF4	2	1	32535323	32535343	2_32535336
ENST00000238831	ENSG00000119820	hsa-miR-4769-3p	YIPF4	2	1	32535315	32535338	2_32535336
ENST00000238831	ENSG00000119820	hsa-miR-6817-5p	YIPF4	2	1	32535316	32535338	2_32535336
ENST00000238831	ENSG00000119820	hsa-miR-6727-3p	YIPF4	2	1	32535320	32535339	2_32535336
ENST00000238831	ENSG00000119820	hsa-miR-106b-5p	YIPF4	2	1	32535685	32535705	2_32535691
ENST00000238831	ENSG00000119820	hsa-miR-619-5p	YIPF4	2	1	32535678	32535699	2_32535691
ENST00000238831	ENSG00000119820	hsa-miR-17-5p	YIPF4	2	1	32535683	32535705	2_32535691
ENST00000238831	ENSG00000119820	hsa-miR-106a-5p	YIPF4	2	1	32535683	32535705	2_32535691
ENST00000238831	ENSG00000119820	hsa-miR-20b-5p	YIPF4	2	1	32535683	32535705	2_32535691
ENST00000238831	ENSG00000119820	hsa-miR-20a-5p	YIPF4	2	1	32535683	32535705	2_32535691
ENST00000238831	ENSG00000119820	hsa-miR-93-5p	YIPF4	2	1	32535683	32535705	2_32535691
ENST00000238831	ENSG00000119820	hsa-miR-106b-5p	YIPF4	2	1	32535685	32535705	2_32535692
ENST00000238831	ENSG00000119820	hsa-miR-619-5p	YIPF4	2	1	32535678	32535699	2_32535692
ENST00000238831	ENSG00000119820	hsa-miR-17-5p	YIPF4	2	1	32535683	32535705	2_32535692
ENST00000238831	ENSG00000119820	hsa-miR-106a-5p	YIPF4	2	1	32535683	32535705	2_32535692
ENST00000238831	ENSG00000119820	hsa-miR-20b-5p	YIPF4	2	1	32535683	32535705	2_32535692
ENST00000238831	ENSG00000119820	hsa-miR-20a-5p	YIPF4	2	1	32535683	32535705	2_32535692
ENST00000238831	ENSG00000119820	hsa-miR-93-5p	YIPF4	2	1	32535683	32535705	2_32535692
ENST00000238831	ENSG00000119820	hsa-miR-1911-3p	YIPF4	2	1	32535739	32535760	2_32535746
ENST00000238831	ENSG00000119820	hsa-miR-4452	YIPF4	2	1	32535725	32535747	2_32535746
ENST00000238831	ENSG00000119820	hsa-miR-1911-3p	YIPF4	2	1	32535739	32535760	2_32535747
ENST00000238831	ENSG00000119820	hsa-miR-4452	YIPF4	2	1	32535725	32535747	2_32535747
ENST00000238831	ENSG00000119820	hsa-miR-1911-3p	YIPF4	2	1	32535739	32535760	2_32535748
ENST00000238831	ENSG00000119820	hsa-miR-1303	YIPF4	2	1	32535764	32535785	2_32535766
ENST00000238831	ENSG00000119820	hsa-miR-764	YIPF4	2	1	32535797	32535817	2_32535797
ENST00000238831	ENSG00000119820	hsa-miR-4774-5p	YIPF4	2	1	32535895	32535917	2_32535900
ENST00000238831	ENSG00000119820	hsa-miR-5588-5p	YIPF4	2	1	32535896	32535917	2_32535900
ENST00000238831	ENSG00000119820	hsa-miR-8070	YIPF4	2	1	32535883	32535903	2_32535900
ENST00000238831	ENSG00000119820	hsa-miR-4774-5p	YIPF4	2	1	32535895	32535917	2_32535902
ENST00000238831	ENSG00000119820	hsa-miR-5588-5p	YIPF4	2	1	32535896	32535917	2_32535902
ENST00000238831	ENSG00000119820	hsa-miR-8070	YIPF4	2	1	32535883	32535903	2_32535902
ENST00000233057	ENSG00000055332	hsa-miR-4706	EIF2AK2	2	-1	37328083	37328107	2_37328087
ENST00000233057	ENSG00000055332	hsa-miR-4271	EIF2AK2	2	-1	37328086	37328105	2_37328087
ENST00000233057	ENSG00000055332	hsa-miR-1304-3p	EIF2AK2	2	-1	37329214	37329235	2_37329214
ENST00000233057	ENSG00000055332	hsa-miR-1285-5p	EIF2AK2	2	-1	37329260	37329280	2_37329261
ENST00000233057	ENSG00000055332	hsa-miR-500b-3p	EIF2AK2	2	-1	37329249	37329268	2_37329261
ENST00000233057	ENSG00000055332	hsa-miR-4695-3p	EIF2AK2	2	-1	37329261	37329281	2_37329261
ENST00000233057	ENSG00000055332	hsa-miR-574-5p	EIF2AK2	2	-1	37330599	37330621	2_37330611
ENST00000233057	ENSG00000055332	hsa-miR-574-5p	EIF2AK2	2	-1	37330599	37330621	2_37330612
ENST00000233057	ENSG00000055332	hsa-miR-574-5p	EIF2AK2	2	-1	37330599	37330621	2_37330614
ENST00000233057	ENSG00000055332	hsa-miR-1229-5p	EIF2AK2	2	-1	37331255	37331278	2_37331269
ENST00000233057	ENSG00000055332	hsa-miR-1301-3p	EIF2AK2	2	-1	37331266	37331291	2_37331269
ENST00000233057	ENSG00000055332	hsa-miR-4701-3p	EIF2AK2	2	-1	37331266	37331285	2_37331269
ENST00000233057	ENSG00000055332	hsa-miR-1229-5p	EIF2AK2	2	-1	37331255	37331278	2_37331277
ENST00000233057	ENSG00000055332	hsa-miR-1301-3p	EIF2AK2	2	-1	37331266	37331291	2_37331277
ENST00000233057	ENSG00000055332	hsa-miR-4701-3p	EIF2AK2	2	-1	37331266	37331285	2_37331277
ENST00000426016	ENSG00000115904	hsa-miR-7157-3p	SOS1	2	-1	39212551	39212572	2_39212567
ENST00000319190	ENSG00000068724	hsa-miR-331-3p	TTC7A	2	1	47301622	47301642	2_47301624
ENST00000319190	ENSG00000068724	hsa-miR-5100	TTC7A	2	1	47301614	47301635	2_47301624
ENST00000394850	ENSG00000068724	hsa-miR-5100	TTC7A	2	1	47301614	47301635	2_47301624
ENST00000394850	ENSG00000068724	hsa-miR-331-3p	TTC7A	2	1	47301622	47301642	2_47301624
ENST00000319190	ENSG00000068724	hsa-miR-331-3p	TTC7A	2	1	47301622	47301642	2_47301630
ENST00000319190	ENSG00000068724	hsa-miR-5100	TTC7A	2	1	47301614	47301635	2_47301630
ENST00000394850	ENSG00000068724	hsa-miR-5100	TTC7A	2	1	47301614	47301635	2_47301630
ENST00000394850	ENSG00000068724	hsa-miR-331-3p	TTC7A	2	1	47301622	47301642	2_47301630
ENST00000238714	ENSG00000115421	hsa-miR-5582-5p	PAPOLG	2	1	61024896	61024917	2_61024903
ENST00000412217	ENSG00000115421	hsa-miR-5582-5p	PAPOLG	2	1	61024896	61024917	2_61024903
ENST00000338148	ENSG00000185414	hsa-miR-4478	MRPL30	2	1	99813009	99813025	2_99813015
ENST00000338148	ENSG00000185414	hsa-miR-6884-5p	MRPL30	2	1	99813003	99813026	2_99813015
ENST00000338148	ENSG00000185414	hsa-miR-6134	MRPL30	2	1	99813002	99813020	2_99813015
ENST00000338148	ENSG00000185414	hsa-miR-3929	MRPL30	2	1	99813003	99813025	2_99813015
ENST00000512183	ENSG00000241962	hsa-miR-6134	C2orf15	2	1	99813002	99813020	2_99813015
ENST00000512183	ENSG00000241962	hsa-miR-4478	C2orf15	2	1	99813009	99813025	2_99813015
ENST00000512183	ENSG00000241962	hsa-miR-3929	C2orf15	2	1	99813003	99813025	2_99813015
ENST00000512183	ENSG00000241962	hsa-miR-6884-5p	C2orf15	2	1	99813003	99813026	2_99813015
ENST00000338148	ENSG00000185414	hsa-miR-4478	MRPL30	2	1	99813009	99813025	2_99813020
ENST00000338148	ENSG00000185414	hsa-miR-6884-5p	MRPL30	2	1	99813003	99813026	2_99813020
ENST00000338148	ENSG00000185414	hsa-miR-6134	MRPL30	2	1	99813002	99813020	2_99813020
ENST00000338148	ENSG00000185414	hsa-miR-3929	MRPL30	2	1	99813003	99813025	2_99813020
ENST00000512183	ENSG00000241962	hsa-miR-6134	C2orf15	2	1	99813002	99813020	2_99813020
ENST00000512183	ENSG00000241962	hsa-miR-4478	C2orf15	2	1	99813009	99813025	2_99813020
ENST00000512183	ENSG00000241962	hsa-miR-3929	C2orf15	2	1	99813003	99813025	2_99813020
ENST00000512183	ENSG00000241962	hsa-miR-6884-5p	C2orf15	2	1	99813003	99813026	2_99813020
ENST00000283148	ENSG00000115652	hsa-miR-380-5p	UXS1	2	-1	106710412	106710432	2_106710422
ENST00000540130	ENSG00000115652	hsa-miR-5010-3p	UXS1	2	-1	106710399	106710422	2_106710422
ENST00000263707	ENSG00000115112	hsa-miR-339-5p	TFCP2L1	2	-1	121979521	121979543	2_121979532
ENST00000263707	ENSG00000115112	hsa-miR-6779-3p	TFCP2L1	2	-1	121979525	121979545	2_121979532
ENST00000263707	ENSG00000115112	hsa-miR-339-5p	TFCP2L1	2	-1	121979521	121979543	2_121979533
ENST00000263707	ENSG00000115112	hsa-miR-328-3p	TFCP2L1	2	-1	121979533	121979554	2_121979533
ENST00000263707	ENSG00000115112	hsa-miR-6779-3p	TFCP2L1	2	-1	121979525	121979545	2_121979533
ENST00000263707	ENSG00000115112	hsa-miR-193b-3p	TFCP2L1	2	-1	121979536	121979556	2_121979545
ENST00000263707	ENSG00000115112	hsa-miR-328-3p	TFCP2L1	2	-1	121979533	121979554	2_121979545
ENST00000263707	ENSG00000115112	hsa-miR-1304-3p	TFCP2L1	2	-1	121979539	121979559	2_121979545
ENST00000263707	ENSG00000115112	hsa-miR-6779-3p	TFCP2L1	2	-1	121979525	121979545	2_121979545
ENST00000263707	ENSG00000115112	hsa-miR-193a-3p	TFCP2L1	2	-1	121979536	121979556	2_121979545
ENST00000263707	ENSG00000115112	hsa-miR-193b-3p	TFCP2L1	2	-1	121979536	121979556	2_121979546
ENST00000263707	ENSG00000115112	hsa-miR-328-3p	TFCP2L1	2	-1	121979533	121979554	2_121979546
ENST00000263707	ENSG00000115112	hsa-miR-1304-3p	TFCP2L1	2	-1	121979539	121979559	2_121979546
ENST00000263707	ENSG00000115112	hsa-miR-193a-3p	TFCP2L1	2	-1	121979536	121979556	2_121979546
ENST00000263707	ENSG00000115112	hsa-miR-193b-3p	TFCP2L1	2	-1	121979536	121979556	2_121979547
ENST00000263707	ENSG00000115112	hsa-miR-328-3p	TFCP2L1	2	-1	121979533	121979554	2_121979547
ENST00000263707	ENSG00000115112	hsa-miR-1304-3p	TFCP2L1	2	-1	121979539	121979559	2_121979547
ENST00000263707	ENSG00000115112	hsa-miR-193a-3p	TFCP2L1	2	-1	121979536	121979556	2_121979547
ENST00000263707	ENSG00000115112	hsa-miR-193b-3p	TFCP2L1	2	-1	121979536	121979556	2_121979550
ENST00000263707	ENSG00000115112	hsa-miR-328-3p	TFCP2L1	2	-1	121979533	121979554	2_121979550
ENST00000263707	ENSG00000115112	hsa-miR-1304-3p	TFCP2L1	2	-1	121979539	121979559	2_121979550
ENST00000263707	ENSG00000115112	hsa-miR-193a-3p	TFCP2L1	2	-1	121979536	121979556	2_121979550
ENST00000259253	ENSG00000136731	hsa-miR-548u	UGGT1	2	1	128951496	128951518	2_128951511
ENST00000375990	ENSG00000136731	hsa-miR-548u	UGGT1	2	1	128951496	128951518	2_128951511
ENST00000259253	ENSG00000136731	hsa-miR-4763-5p	UGGT1	2	1	128952688	128952708	2_128952699
ENST00000375990	ENSG00000136731	hsa-miR-4763-5p	UGGT1	2	1	128952688	128952708	2_128952699
ENST00000259253	ENSG00000136731	hsa-miR-4763-5p	UGGT1	2	1	128952688	128952708	2_128952700
ENST00000375990	ENSG00000136731	hsa-miR-4763-5p	UGGT1	2	1	128952688	128952708	2_128952700
ENST00000259253	ENSG00000136731	hsa-miR-4763-5p	UGGT1	2	1	128952688	128952708	2_128952704
ENST00000375990	ENSG00000136731	hsa-miR-4763-5p	UGGT1	2	1	128952688	128952708	2_128952704
ENST00000272638	ENSG00000144224	hsa-miR-4685-5p	UBXN4	2	1	136541066	136541090	2_136541076
ENST00000272638	ENSG00000144224	hsa-miR-4667-5p	UBXN4	2	1	136541058	136541079	2_136541076
ENST00000272638	ENSG00000144224	hsa-miR-4685-5p	UBXN4	2	1	136541066	136541090	2_136541077
ENST00000272638	ENSG00000144224	hsa-miR-4667-5p	UBXN4	2	1	136541058	136541079	2_136541077
ENST00000263895	ENSG00000115963	hsa-miR-641	RND3	2	-1	151326157	151326180	2_151326157
ENST00000375734	ENSG00000115963	hsa-miR-641	RND3	2	-1	151326157	151326180	2_151326157
ENST00000259050	ENSG00000136536	hsa-miR-6782-5p	2016-03-07	2	1	160626569	160626593	2_160626593
ENST00000259053	ENSG00000241399	hsa-miR-3690	CD302	2	-1	160625961	160625983	2_160625969
ENST00000259053	ENSG00000241399	hsa-miR-4776-3p	CD302	2	-1	160625969	160625990	2_160625969
ENST00000283243	ENSG00000153246	hsa-miR-129-1-3p	PLA2R1	2	-1	160795764	160795785	2_160795767
ENST00000283243	ENSG00000153246	hsa-miR-129-2-3p	PLA2R1	2	-1	160795764	160795785	2_160795767
ENST00000272748	ENSG00000144320	hsa-miR-2392	KIAA1715	2	-1	176791166	176791187	2_176791181
ENST00000272748	ENSG00000144320	hsa-miR-1193	KIAA1715	2	-1	176791161	176791186	2_176791181
ENST00000272748	ENSG00000144320	hsa-miR-2392	KIAA1715	2	-1	176791166	176791187	2_176791182
ENST00000272748	ENSG00000144320	hsa-miR-1193	KIAA1715	2	-1	176791161	176791186	2_176791182
ENST00000272748	ENSG00000144320	hsa-miR-2392	KIAA1715	2	-1	176791166	176791187	2_176791183
ENST00000272748	ENSG00000144320	hsa-miR-1193	KIAA1715	2	-1	176791161	176791186	2_176791183
ENST00000392350	ENSG00000128699	hsa-miR-4722-5p	ORMDL1	2	-1	190636024	190636046	2_190636024
ENST00000392350	ENSG00000128699	hsa-miR-4722-5p	ORMDL1	2	-1	190636024	190636046	2_190636026
ENST00000325795	ENSG00000128699	hsa-miR-4722-5p	ORMDL1	2	-1	190636025	190636047	2_190636026
ENST00000355558	ENSG00000003402	hsa-miR-3934-5p	CFLAR	2	1	202028710	202028732	2_202028725
ENST00000355558	ENSG00000003402	hsa-miR-619-5p	CFLAR	2	1	202028720	202028741	2_202028725
ENST00000355558	ENSG00000003402	hsa-miR-17-5p	CFLAR	2	1	202028725	202028747	2_202028725
ENST00000355558	ENSG00000003402	hsa-miR-3159	CFLAR	2	1	202028718	202028739	2_202028725
ENST00000355558	ENSG00000003402	hsa-miR-20b-5p	CFLAR	2	1	202028725	202028747	2_202028725
ENST00000355558	ENSG00000003402	hsa-miR-106a-5p	CFLAR	2	1	202028725	202028747	2_202028725
ENST00000355558	ENSG00000003402	hsa-miR-20a-5p	CFLAR	2	1	202028725	202028747	2_202028725
ENST00000355558	ENSG00000003402	hsa-miR-93-5p	CFLAR	2	1	202028725	202028747	2_202028725
ENST00000355558	ENSG00000003402	hsa-miR-373-3p	CFLAR	2	1	202028723	202028746	2_202028725
ENST00000355558	ENSG00000003402	hsa-miR-372-3p	CFLAR	2	1	202028719	202028746	2_202028725
ENST00000355558	ENSG00000003402	hsa-miR-106b-5p	CFLAR	2	1	202028727	202028747	2_202028733
ENST00000355558	ENSG00000003402	hsa-miR-619-5p	CFLAR	2	1	202028720	202028741	2_202028733
ENST00000355558	ENSG00000003402	hsa-miR-17-5p	CFLAR	2	1	202028725	202028747	2_202028733
ENST00000355558	ENSG00000003402	hsa-miR-3159	CFLAR	2	1	202028718	202028739	2_202028733
ENST00000355558	ENSG00000003402	hsa-miR-20b-5p	CFLAR	2	1	202028725	202028747	2_202028733
ENST00000355558	ENSG00000003402	hsa-miR-106a-5p	CFLAR	2	1	202028725	202028747	2_202028733
ENST00000355558	ENSG00000003402	hsa-miR-20a-5p	CFLAR	2	1	202028725	202028747	2_202028733
ENST00000355558	ENSG00000003402	hsa-miR-93-5p	CFLAR	2	1	202028725	202028747	2_202028733
ENST00000355558	ENSG00000003402	hsa-miR-373-3p	CFLAR	2	1	202028723	202028746	2_202028733
ENST00000355558	ENSG00000003402	hsa-miR-372-3p	CFLAR	2	1	202028719	202028746	2_202028733
ENST00000355558	ENSG00000003402	hsa-miR-4667-3p	CFLAR	2	1	202028743	202028763	2_202028755
ENST00000355558	ENSG00000003402	hsa-miR-573	CFLAR	2	1	202028752	202028775	2_202028755
ENST00000355558	ENSG00000003402	hsa-miR-212-5p	CFLAR	2	1	202028735	202028759	2_202028755
ENST00000355558	ENSG00000003402	hsa-miR-6791-3p	CFLAR	2	1	202028743	202028763	2_202028755
ENST00000355558	ENSG00000003402	hsa-miR-4290	CFLAR	2	1	202028745	202028764	2_202028755
ENST00000355558	ENSG00000003402	hsa-miR-6810-5p	CFLAR	2	1	202028802	202028824	2_202028810
ENST00000355558	ENSG00000003402	hsa-miR-6810-5p	CFLAR	2	1	202028802	202028824	2_202028811
ENST00000309955	ENSG00000003402	hsa-miR-3934-5p	CFLAR	2	1	202028710	202028732	2_202028725
ENST00000309955	ENSG00000003402	hsa-miR-20b-5p	CFLAR	2	1	202028725	202028747	2_202028725
ENST00000309955	ENSG00000003402	hsa-miR-106a-5p	CFLAR	2	1	202028725	202028747	2_202028725
ENST00000309955	ENSG00000003402	hsa-miR-20a-5p	CFLAR	2	1	202028725	202028747	2_202028725
ENST00000309955	ENSG00000003402	hsa-miR-372-3p	CFLAR	2	1	202028719	202028746	2_202028725
ENST00000309955	ENSG00000003402	hsa-miR-93-5p	CFLAR	2	1	202028725	202028747	2_202028725
ENST00000309955	ENSG00000003402	hsa-miR-17-5p	CFLAR	2	1	202028725	202028747	2_202028725
ENST00000309955	ENSG00000003402	hsa-miR-3159	CFLAR	2	1	202028718	202028739	2_202028725
ENST00000309955	ENSG00000003402	hsa-miR-373-3p	CFLAR	2	1	202028723	202028746	2_202028725
ENST00000309955	ENSG00000003402	hsa-miR-619-5p	CFLAR	2	1	202028720	202028741	2_202028725
ENST00000341582	ENSG00000003402	hsa-miR-372-3p	CFLAR	2	1	202028719	202028746	2_202028725
ENST00000341582	ENSG00000003402	hsa-miR-619-5p	CFLAR	2	1	202028720	202028741	2_202028725
ENST00000341582	ENSG00000003402	hsa-miR-106a-5p	CFLAR	2	1	202028725	202028747	2_202028725
ENST00000341582	ENSG00000003402	hsa-miR-3934-5p	CFLAR	2	1	202028710	202028732	2_202028725
ENST00000341582	ENSG00000003402	hsa-miR-20b-5p	CFLAR	2	1	202028725	202028747	2_202028725
ENST00000341582	ENSG00000003402	hsa-miR-373-3p	CFLAR	2	1	202028723	202028746	2_202028725
ENST00000341582	ENSG00000003402	hsa-miR-3159	CFLAR	2	1	202028718	202028739	2_202028725
ENST00000341582	ENSG00000003402	hsa-miR-17-5p	CFLAR	2	1	202028725	202028747	2_202028725
ENST00000341582	ENSG00000003402	hsa-miR-20a-5p	CFLAR	2	1	202028725	202028747	2_202028725
ENST00000341582	ENSG00000003402	hsa-miR-93-5p	CFLAR	2	1	202028725	202028747	2_202028725
ENST00000309955	ENSG00000003402	hsa-miR-20b-5p	CFLAR	2	1	202028725	202028747	2_202028733
ENST00000309955	ENSG00000003402	hsa-miR-106a-5p	CFLAR	2	1	202028725	202028747	2_202028733
ENST00000309955	ENSG00000003402	hsa-miR-20a-5p	CFLAR	2	1	202028725	202028747	2_202028733
ENST00000309955	ENSG00000003402	hsa-miR-372-3p	CFLAR	2	1	202028719	202028746	2_202028733
ENST00000309955	ENSG00000003402	hsa-miR-93-5p	CFLAR	2	1	202028725	202028747	2_202028733
ENST00000309955	ENSG00000003402	hsa-miR-106b-5p	CFLAR	2	1	202028727	202028747	2_202028733
ENST00000309955	ENSG00000003402	hsa-miR-17-5p	CFLAR	2	1	202028725	202028747	2_202028733
ENST00000309955	ENSG00000003402	hsa-miR-3159	CFLAR	2	1	202028718	202028739	2_202028733
ENST00000309955	ENSG00000003402	hsa-miR-373-3p	CFLAR	2	1	202028723	202028746	2_202028733
ENST00000309955	ENSG00000003402	hsa-miR-619-5p	CFLAR	2	1	202028720	202028741	2_202028733
ENST00000341582	ENSG00000003402	hsa-miR-372-3p	CFLAR	2	1	202028719	202028746	2_202028733
ENST00000341582	ENSG00000003402	hsa-miR-619-5p	CFLAR	2	1	202028720	202028741	2_202028733
ENST00000341582	ENSG00000003402	hsa-miR-106a-5p	CFLAR	2	1	202028725	202028747	2_202028733
ENST00000341582	ENSG00000003402	hsa-miR-106b-5p	CFLAR	2	1	202028727	202028747	2_202028733
ENST00000341582	ENSG00000003402	hsa-miR-20b-5p	CFLAR	2	1	202028725	202028747	2_202028733
ENST00000341582	ENSG00000003402	hsa-miR-373-3p	CFLAR	2	1	202028723	202028746	2_202028733
ENST00000341582	ENSG00000003402	hsa-miR-3159	CFLAR	2	1	202028718	202028739	2_202028733
ENST00000341582	ENSG00000003402	hsa-miR-17-5p	CFLAR	2	1	202028725	202028747	2_202028733
ENST00000341582	ENSG00000003402	hsa-miR-20a-5p	CFLAR	2	1	202028725	202028747	2_202028733
ENST00000341582	ENSG00000003402	hsa-miR-93-5p	CFLAR	2	1	202028725	202028747	2_202028733
ENST00000309955	ENSG00000003402	hsa-miR-6791-3p	CFLAR	2	1	202028743	202028763	2_202028755
ENST00000309955	ENSG00000003402	hsa-miR-4290	CFLAR	2	1	202028745	202028764	2_202028755
ENST00000309955	ENSG00000003402	hsa-miR-4667-3p	CFLAR	2	1	202028743	202028763	2_202028755
ENST00000309955	ENSG00000003402	hsa-miR-212-5p	CFLAR	2	1	202028735	202028759	2_202028755
ENST00000309955	ENSG00000003402	hsa-miR-573	CFLAR	2	1	202028752	202028775	2_202028755
ENST00000341582	ENSG00000003402	hsa-miR-6791-3p	CFLAR	2	1	202028743	202028763	2_202028755
ENST00000341582	ENSG00000003402	hsa-miR-4290	CFLAR	2	1	202028745	202028764	2_202028755
ENST00000341582	ENSG00000003402	hsa-miR-573	CFLAR	2	1	202028752	202028775	2_202028755
ENST00000341582	ENSG00000003402	hsa-miR-212-5p	CFLAR	2	1	202028735	202028759	2_202028755
ENST00000341582	ENSG00000003402	hsa-miR-4667-3p	CFLAR	2	1	202028743	202028763	2_202028755
ENST00000309955	ENSG00000003402	hsa-miR-6810-5p	CFLAR	2	1	202028802	202028824	2_202028810
ENST00000341582	ENSG00000003402	hsa-miR-6810-5p	CFLAR	2	1	202028802	202028824	2_202028810
ENST00000309955	ENSG00000003402	hsa-miR-6810-5p	CFLAR	2	1	202028802	202028824	2_202028811
ENST00000341582	ENSG00000003402	hsa-miR-6810-5p	CFLAR	2	1	202028802	202028824	2_202028811
ENST00000286186	ENSG00000003400	hsa-miR-3689b-3p	CASP10	2	1	202082708	202082731	2_202082730
ENST00000286186	ENSG00000003400	hsa-miR-3192-5p	CASP10	2	1	202082707	202082732	2_202082730
ENST00000286186	ENSG00000003400	hsa-miR-3689c	CASP10	2	1	202082708	202082731	2_202082730
ENST00000286186	ENSG00000003400	hsa-miR-4632-5p	CASP10	2	1	202082724	202082746	2_202082730
ENST00000286186	ENSG00000003400	hsa-miR-7154-3p	CASP10	2	1	202082729	202082748	2_202082730
ENST00000286186	ENSG00000003400	hsa-miR-1273h-5p	CASP10	2	1	202082711	202082731	2_202082730
ENST00000286186	ENSG00000003400	hsa-miR-3689a-3p	CASP10	2	1	202082708	202082731	2_202082730
ENST00000286186	ENSG00000003400	hsa-miR-30b-3p	CASP10	2	1	202082711	202082731	2_202082730
ENST00000346817	ENSG00000003400	hsa-miR-3689c	CASP10	2	1	202082708	202082731	2_202082730
ENST00000346817	ENSG00000003400	hsa-miR-30b-3p	CASP10	2	1	202082711	202082731	2_202082730
ENST00000346817	ENSG00000003400	hsa-miR-7154-3p	CASP10	2	1	202082729	202082748	2_202082730
ENST00000346817	ENSG00000003400	hsa-miR-4632-5p	CASP10	2	1	202082724	202082746	2_202082730
ENST00000346817	ENSG00000003400	hsa-miR-3689b-3p	CASP10	2	1	202082708	202082731	2_202082730
ENST00000346817	ENSG00000003400	hsa-miR-3689a-3p	CASP10	2	1	202082708	202082731	2_202082730
ENST00000346817	ENSG00000003400	hsa-miR-3192-5p	CASP10	2	1	202082707	202082732	2_202082730
ENST00000346817	ENSG00000003400	hsa-miR-1273h-5p	CASP10	2	1	202082711	202082731	2_202082730
ENST00000286186	ENSG00000003400	hsa-miR-939-5p	CASP10	2	1	202082741	202082762	2_202082762
ENST00000346817	ENSG00000003400	hsa-miR-939-5p	CASP10	2	1	202082741	202082762	2_202082762
ENST00000286186	ENSG00000003400	hsa-miR-4690-3p	CASP10	2	1	202083055	202083075	2_202083057
ENST00000286186	ENSG00000003400	hsa-miR-6720-5p	CASP10	2	1	202083056	202083077	2_202083057
ENST00000346817	ENSG00000003400	hsa-miR-6720-5p	CASP10	2	1	202083056	202083077	2_202083057
ENST00000346817	ENSG00000003400	hsa-miR-4690-3p	CASP10	2	1	202083055	202083075	2_202083057
ENST00000264274	ENSG00000064012	hsa-miR-1273g-3p	CASP8	2	1	202151379	202151399	2_202151396
ENST00000264274	ENSG00000064012	hsa-miR-370-5p	CASP8	2	1	202151386	202151407	2_202151396
ENST00000264274	ENSG00000064012	hsa-miR-6807-3p	CASP8	2	1	202151375	202151397	2_202151396
ENST00000264275	ENSG00000064012	hsa-miR-1273g-3p	CASP8	2	1	202151379	202151399	2_202151396
ENST00000264275	ENSG00000064012	hsa-miR-370-5p	CASP8	2	1	202151386	202151407	2_202151396
ENST00000264275	ENSG00000064012	hsa-miR-6807-3p	CASP8	2	1	202151375	202151397	2_202151396
ENST00000323492	ENSG00000064012	hsa-miR-1273g-3p	CASP8	2	1	202151379	202151399	2_202151396
ENST00000323492	ENSG00000064012	hsa-miR-6807-3p	CASP8	2	1	202151375	202151397	2_202151396
ENST00000323492	ENSG00000064012	hsa-miR-370-5p	CASP8	2	1	202151386	202151407	2_202151396
ENST00000358485	ENSG00000064012	hsa-miR-370-5p	CASP8	2	1	202151386	202151407	2_202151396
ENST00000358485	ENSG00000064012	hsa-miR-1273g-3p	CASP8	2	1	202151379	202151399	2_202151396
ENST00000358485	ENSG00000064012	hsa-miR-6807-3p	CASP8	2	1	202151375	202151397	2_202151396
ENST00000233190	ENSG00000023228	hsa-miR-654-5p	NDUFS1	2	-1	206986918	206986936	2_206986926
ENST00000233190	ENSG00000023228	hsa-miR-541-3p	NDUFS1	2	-1	206986915	206986936	2_206986926
ENST00000233190	ENSG00000023228	hsa-miR-6089	NDUFS1	2	-1	206986922	206986944	2_206986926
ENST00000233190	ENSG00000023228	hsa-miR-3929	NDUFS1	2	-1	206986921	206986943	2_206986926
ENST00000233190	ENSG00000023228	hsa-miR-654-5p	NDUFS1	2	-1	206986918	206986936	2_206986931
ENST00000233190	ENSG00000023228	hsa-miR-541-3p	NDUFS1	2	-1	206986915	206986936	2_206986931
ENST00000233190	ENSG00000023228	hsa-miR-6089	NDUFS1	2	-1	206986922	206986944	2_206986931
ENST00000233190	ENSG00000023228	hsa-miR-1273h-5p	NDUFS1	2	-1	206986928	206986947	2_206986931
ENST00000233190	ENSG00000023228	hsa-miR-3929	NDUFS1	2	-1	206986921	206986943	2_206986931
ENST00000233190	ENSG00000023228	hsa-miR-654-5p	NDUFS1	2	-1	206986918	206986936	2_206986936
ENST00000233190	ENSG00000023228	hsa-miR-541-3p	NDUFS1	2	-1	206986915	206986936	2_206986936
ENST00000233190	ENSG00000023228	hsa-miR-6089	NDUFS1	2	-1	206986922	206986944	2_206986936
ENST00000233190	ENSG00000023228	hsa-miR-1273h-5p	NDUFS1	2	-1	206986928	206986947	2_206986936
ENST00000233190	ENSG00000023228	hsa-miR-3929	NDUFS1	2	-1	206986921	206986943	2_206986936
ENST00000233190	ENSG00000023228	hsa-miR-6089	NDUFS1	2	-1	206986922	206986944	2_206986941
ENST00000233190	ENSG00000023228	hsa-miR-1273h-5p	NDUFS1	2	-1	206986928	206986947	2_206986941
ENST00000233190	ENSG00000023228	hsa-miR-3929	NDUFS1	2	-1	206986921	206986943	2_206986941
ENST00000233190	ENSG00000023228	hsa-miR-2861	NDUFS1	2	-1	206987104	206987123	2_206987108
ENST00000233190	ENSG00000023228	hsa-miR-330-5p	NDUFS1	2	-1	206987105	206987127	2_206987108
ENST00000409401	ENSG00000144535	hsa-miR-6884-5p	DIS3L2	2	1	232996227	232996250	2_232996244
ENST00000409401	ENSG00000144535	hsa-miR-3929	DIS3L2	2	1	232996227	232996249	2_232996244
ENST00000409401	ENSG00000144535	hsa-miR-6780a-5p	DIS3L2	2	1	232996230	232996253	2_232996244
ENST00000409401	ENSG00000144535	hsa-miR-1273h-5p	DIS3L2	2	1	232996232	232996253	2_232996244
ENST00000409401	ENSG00000144535	hsa-miR-4419b	DIS3L2	2	1	232996229	232996249	2_232996244
ENST00000254657	ENSG00000132326	hsa-miR-6762-3p	PER2	2	-1	239153159	239153185	2_239153180
ENST00000256474	ENSG00000134086	hsa-miR-5095	VHL	3	1	10193474	10193494	3_10193475
ENST00000256474	ENSG00000134086	hsa-miR-3937	VHL	3	1	10193470	10193492	3_10193475
ENST00000345392	ENSG00000134086	hsa-miR-3937	VHL	3	1	10193470	10193492	3_10193475
ENST00000345392	ENSG00000134086	hsa-miR-5095	VHL	3	1	10193474	10193494	3_10193475
ENST00000256474	ENSG00000134086	hsa-miR-212-5p	VHL	3	1	10193495	10193519	3_10193511
ENST00000345392	ENSG00000134086	hsa-miR-212-5p	VHL	3	1	10193495	10193519	3_10193511
ENST00000256474	ENSG00000134086	hsa-miR-212-5p	VHL	3	1	10193495	10193519	3_10193515
ENST00000345392	ENSG00000134086	hsa-miR-212-5p	VHL	3	1	10193495	10193519	3_10193515
ENST00000253699	ENSG00000131381	hsa-miR-6883-3p	ZFYVE20	3	-1	15113729	15113751	3_15113733
ENST00000253699	ENSG00000131381	hsa-miR-6883-3p	ZFYVE20	3	-1	15113729	15113751	3_15113736
ENST00000287675	ENSG00000157036	hsa-miR-4722-5p	EXOG	3	1	38566039	38566061	3_38566047
ENST00000287675	ENSG00000157036	hsa-miR-1273e	EXOG	3	1	38566031	38566051	3_38566047
ENST00000287675	ENSG00000157036	hsa-let-7e-5p	EXOG	3	1	38566042	38566064	3_38566047
ENST00000287675	ENSG00000157036	hsa-miR-2467-3p	EXOG	3	1	38566047	38566067	3_38566047
ENST00000287675	ENSG00000157036	hsa-let-7d-5p	EXOG	3	1	38566042	38566064	3_38566047
ENST00000422077	ENSG00000157036	hsa-let-7d-5p	EXOG	3	1	38566042	38566064	3_38566047
ENST00000422077	ENSG00000157036	hsa-miR-2467-3p	EXOG	3	1	38566047	38566067	3_38566047
ENST00000422077	ENSG00000157036	hsa-miR-4722-5p	EXOG	3	1	38566039	38566061	3_38566047
ENST00000422077	ENSG00000157036	hsa-miR-1273e	EXOG	3	1	38566031	38566051	3_38566047
ENST00000422077	ENSG00000157036	hsa-let-7e-5p	EXOG	3	1	38566042	38566064	3_38566047
ENST00000287675	ENSG00000157036	hsa-miR-4722-5p	EXOG	3	1	38566039	38566061	3_38566050
ENST00000287675	ENSG00000157036	hsa-miR-1273e	EXOG	3	1	38566031	38566051	3_38566050
ENST00000287675	ENSG00000157036	hsa-let-7e-5p	EXOG	3	1	38566042	38566064	3_38566050
ENST00000287675	ENSG00000157036	hsa-miR-2467-3p	EXOG	3	1	38566047	38566067	3_38566050
ENST00000287675	ENSG00000157036	hsa-let-7d-5p	EXOG	3	1	38566042	38566064	3_38566050
ENST00000422077	ENSG00000157036	hsa-let-7d-5p	EXOG	3	1	38566042	38566064	3_38566050
ENST00000422077	ENSG00000157036	hsa-miR-2467-3p	EXOG	3	1	38566047	38566067	3_38566050
ENST00000422077	ENSG00000157036	hsa-miR-4722-5p	EXOG	3	1	38566039	38566061	3_38566050
ENST00000422077	ENSG00000157036	hsa-miR-1273e	EXOG	3	1	38566031	38566051	3_38566050
ENST00000422077	ENSG00000157036	hsa-let-7e-5p	EXOG	3	1	38566042	38566064	3_38566050
ENST00000287675	ENSG00000157036	hsa-miR-4722-5p	EXOG	3	1	38566039	38566061	3_38566051
ENST00000287675	ENSG00000157036	hsa-miR-1273e	EXOG	3	1	38566031	38566051	3_38566051
ENST00000287675	ENSG00000157036	hsa-let-7e-5p	EXOG	3	1	38566042	38566064	3_38566051
ENST00000287675	ENSG00000157036	hsa-miR-2467-3p	EXOG	3	1	38566047	38566067	3_38566051
ENST00000287675	ENSG00000157036	hsa-let-7d-5p	EXOG	3	1	38566042	38566064	3_38566051
ENST00000422077	ENSG00000157036	hsa-let-7d-5p	EXOG	3	1	38566042	38566064	3_38566051
ENST00000422077	ENSG00000157036	hsa-miR-2467-3p	EXOG	3	1	38566047	38566067	3_38566051
ENST00000422077	ENSG00000157036	hsa-miR-4722-5p	EXOG	3	1	38566039	38566061	3_38566051
ENST00000422077	ENSG00000157036	hsa-miR-1273e	EXOG	3	1	38566031	38566051	3_38566051
ENST00000422077	ENSG00000157036	hsa-let-7e-5p	EXOG	3	1	38566042	38566064	3_38566051
ENST00000339296	ENSG00000172888	hsa-miR-373-3p	ZNF621	3	1	40578827	40578850	3_40578831
ENST00000339296	ENSG00000172888	hsa-miR-6855-5p	ZNF621	3	1	40578819	40578844	3_40578831
ENST00000339296	ENSG00000172888	hsa-miR-619-5p	ZNF621	3	1	40578824	40578845	3_40578831
ENST00000339296	ENSG00000172888	hsa-miR-373-3p	ZNF621	3	1	40578827	40578850	3_40578843
ENST00000339296	ENSG00000172888	hsa-miR-6855-5p	ZNF621	3	1	40578819	40578844	3_40578843
ENST00000339296	ENSG00000172888	hsa-miR-619-5p	ZNF621	3	1	40578824	40578845	3_40578843
ENST00000339296	ENSG00000172888	hsa-miR-7111-3p	ZNF621	3	1	40578985	40579007	3_40578997
ENST00000341421	ENSG00000182606	hsa-miR-3156-3p	TRAK1	3	1	42251860	42251881	3_42251871
ENST00000341421	ENSG00000182606	hsa-miR-3124-3p	TRAK1	3	1	42251870	42251890	3_42251871
ENST00000296121	ENSG00000163807	hsa-miR-6499-3p	KIAA1143	3	-1	44791043	44791064	3_44791062
ENST00000296121	ENSG00000163807	hsa-miR-3681-3p	KIAA1143	3	-1	44791040	44791065	3_44791062
ENST00000273317	ENSG00000144791	hsa-miR-6773-5p	LIMD1	3	1	45722022	45722043	3_45722042
ENST00000273317	ENSG00000144791	hsa-miR-6773-5p	LIMD1	3	1	45722022	45722043	3_45722043
ENST00000273317	ENSG00000144791	hsa-miR-30b-3p	LIMD1	3	1	45722048	45722069	3_45722055
ENST00000265563	ENSG00000114302	hsa-miR-4685-3p	PRKAR2A	3	-1	48787553	48787571	3_48787562
ENST00000265563	ENSG00000114302	hsa-miR-6856-5p	PRKAR2A	3	-1	48787903	48787926	3_48787909
ENST00000265563	ENSG00000114302	hsa-miR-6748-5p	PRKAR2A	3	-1	48787895	48787916	3_48787909
ENST00000296446	ENSG00000114302	hsa-miR-582-5p	PRKAR2A	3	-1	48787461	48787483	3_48787466
ENST00000343010	ENSG00000188315	hsa-miR-7974	C3orf62	3	-1	49307785	49307809	3_49307796
ENST00000343010	ENSG00000188315	hsa-miR-7974	C3orf62	3	-1	49307785	49307809	3_49307797
ENST00000273598	ENSG00000145029	hsa-miR-3135a	NICN1	3	-1	49461301	49461321	3_49461320
ENST00000355852	ENSG00000090097	hsa-miR-6514-3p	PCBP4	3	-1	51991470	51991490	3_51991480
ENST00000355852	ENSG00000090097	hsa-miR-3120-5p	PCBP4	3	-1	51991480	51991501	3_51991480
ENST00000355852	ENSG00000090097	hsa-miR-486-5p	PCBP4	3	-1	51991470	51991488	3_51991480
ENST00000355852	ENSG00000090097	hsa-miR-6801-3p	PCBP4	3	-1	51991470	51991494	3_51991480
ENST00000355852	ENSG00000090097	hsa-miR-210-5p	PCBP4	3	-1	51991472	51991495	3_51991480
ENST00000322099	ENSG00000090097	hsa-miR-6514-3p	PCBP4	3	-1	51991472	51991492	3_51991480
ENST00000322099	ENSG00000090097	hsa-miR-210-5p	PCBP4	3	-1	51991474	51991497	3_51991480
ENST00000322099	ENSG00000090097	hsa-miR-486-5p	PCBP4	3	-1	51991472	51991490	3_51991480
ENST00000322099	ENSG00000090097	hsa-miR-6801-3p	PCBP4	3	-1	51991472	51991496	3_51991480
ENST00000461554	ENSG00000090097	hsa-miR-6801-3p	PCBP4	3	-1	51991474	51991498	3_51991480
ENST00000461554	ENSG00000090097	hsa-miR-6514-3p	PCBP4	3	-1	51991474	51991494	3_51991480
ENST00000461554	ENSG00000090097	hsa-miR-486-5p	PCBP4	3	-1	51991474	51991492	3_51991480
ENST00000461554	ENSG00000090097	hsa-miR-210-5p	PCBP4	3	-1	51991476	51991499	3_51991480
ENST00000484633	ENSG00000090097	hsa-miR-210-5p	PCBP4	3	-1	51991476	51991499	3_51991480
ENST00000484633	ENSG00000090097	hsa-miR-6514-3p	PCBP4	3	-1	51991474	51991494	3_51991480
ENST00000484633	ENSG00000090097	hsa-miR-486-5p	PCBP4	3	-1	51991474	51991492	3_51991480
ENST00000484633	ENSG00000090097	hsa-miR-6801-3p	PCBP4	3	-1	51991474	51991498	3_51991480
ENST00000395013	ENSG00000090097	hsa-miR-6801-3p	PCBP4	3	-1	51991475	51991499	3_51991480
ENST00000395013	ENSG00000090097	hsa-miR-486-5p	PCBP4	3	-1	51991475	51991493	3_51991480
ENST00000395013	ENSG00000090097	hsa-miR-210-5p	PCBP4	3	-1	51991477	51991500	3_51991480
ENST00000395013	ENSG00000090097	hsa-miR-6514-3p	PCBP4	3	-1	51991475	51991495	3_51991480
ENST00000395014	ENSG00000090097	hsa-miR-6514-3p	PCBP4	3	-1	51991476	51991496	3_51991480
ENST00000395014	ENSG00000090097	hsa-miR-6801-3p	PCBP4	3	-1	51991476	51991500	3_51991480
ENST00000395014	ENSG00000090097	hsa-miR-486-5p	PCBP4	3	-1	51991476	51991494	3_51991480
ENST00000395014	ENSG00000090097	hsa-miR-210-5p	PCBP4	3	-1	51991478	51991501	3_51991480
ENST00000428823	ENSG00000090097	hsa-miR-6801-3p	PCBP4	3	-1	51991476	51991500	3_51991480
ENST00000428823	ENSG00000090097	hsa-miR-210-5p	PCBP4	3	-1	51991478	51991501	3_51991480
ENST00000428823	ENSG00000090097	hsa-miR-486-5p	PCBP4	3	-1	51991476	51991494	3_51991480
ENST00000428823	ENSG00000090097	hsa-miR-6514-3p	PCBP4	3	-1	51991476	51991496	3_51991480
ENST00000335754	ENSG00000113812	hsa-miR-6870-3p	ACTR8	3	-1	53902204	53902225	3_53902223
ENST00000335754	ENSG00000113812	hsa-miR-6862-3p	ACTR8	3	-1	53902202	53902225	3_53902223
ENST00000335754	ENSG00000113812	hsa-miR-6734-3p	ACTR8	3	-1	53902215	53902236	3_53902223
ENST00000335754	ENSG00000113812	hsa-miR-6784-3p	ACTR8	3	-1	53902203	53902225	3_53902223
ENST00000335754	ENSG00000113812	hsa-miR-6734-3p	ACTR8	3	-1	53902215	53902236	3_53902229
ENST00000335754	ENSG00000113812	hsa-miR-6734-3p	ACTR8	3	-1	53902215	53902236	3_53902231
ENST00000335754	ENSG00000113812	hsa-miR-6734-3p	ACTR8	3	-1	53902215	53902236	3_53902232
ENST00000335754	ENSG00000113812	hsa-miR-6734-3p	ACTR8	3	-1	53902215	53902236	3_53902234
ENST00000296315	ENSG00000163947	hsa-miR-200b-3p	ARHGEF3	3	-1	56761477	56761498	3_56761484
ENST00000296315	ENSG00000163947	hsa-miR-200c-3p	ARHGEF3	3	-1	56761476	56761498	3_56761484
ENST00000338458	ENSG00000163947	hsa-miR-200c-3p	ARHGEF3	3	-1	56761476	56761498	3_56761484
ENST00000338458	ENSG00000163947	hsa-miR-200b-3p	ARHGEF3	3	-1	56761477	56761498	3_56761484
ENST00000413728	ENSG00000163947	hsa-miR-200c-3p	ARHGEF3	3	-1	56761479	56761501	3_56761484
ENST00000413728	ENSG00000163947	hsa-miR-200b-3p	ARHGEF3	3	-1	56761480	56761501	3_56761484
ENST00000295959	ENSG00000163684	hsa-miR-6511a-3p	RPP14	3	1	58304325	58304346	3_58304338
ENST00000295959	ENSG00000163684	hsa-miR-1229-3p	RPP14	3	1	58304326	58304347	3_58304338
ENST00000295959	ENSG00000163684	hsa-miR-6511b-3p	RPP14	3	1	58304324	58304346	3_58304338
ENST00000445193	ENSG00000163684	hsa-miR-1229-3p	RPP14	3	1	58304326	58304347	3_58304338
ENST00000445193	ENSG00000163684	hsa-miR-6511a-3p	RPP14	3	1	58304325	58304346	3_58304338
ENST00000445193	ENSG00000163684	hsa-miR-6511b-3p	RPP14	3	1	58304324	58304346	3_58304338
ENST00000309495	ENSG00000175105	hsa-miR-4687-5p	ZNF654	3	1	88191162	88191184	3_88191181
ENST00000309495	ENSG00000175105	hsa-miR-6736-3p	ZNF654	3	1	88191165	88191185	3_88191181
ENST00000264122	ENSG00000114423	hsa-miR-5584-5p	CBLB	3	-1	105377237	105377263	3_105377237
ENST00000264122	ENSG00000114423	hsa-miR-4739	CBLB	3	-1	105377230	105377255	3_105377237
ENST00000264122	ENSG00000114423	hsa-miR-6758-5p	CBLB	3	-1	105377233	105377255	3_105377237
ENST00000264122	ENSG00000114423	hsa-miR-6077	CBLB	3	-1	105377229	105377249	3_105377237
ENST00000394030	ENSG00000114423	hsa-miR-4739	CBLB	3	-1	105377230	105377255	3_105377237
ENST00000394030	ENSG00000114423	hsa-miR-6077	CBLB	3	-1	105377229	105377249	3_105377237
ENST00000394030	ENSG00000114423	hsa-miR-5584-5p	CBLB	3	-1	105377237	105377263	3_105377237
ENST00000394030	ENSG00000114423	hsa-miR-6758-5p	CBLB	3	-1	105377233	105377255	3_105377237
ENST00000311127	ENSG00000173706	hsa-miR-186-3p	HEG1	3	-1	124688308	124688329	3_124688310
ENST00000481834	ENSG00000114107	hsa-miR-422a	CEP70	3	-1	138218818	138218839	3_138218827
ENST00000481834	ENSG00000114107	hsa-miR-378d	CEP70	3	-1	138218820	138218839	3_138218827
ENST00000481834	ENSG00000114107	hsa-miR-378c	CEP70	3	-1	138218815	138218839	3_138218827
ENST00000481834	ENSG00000114107	hsa-miR-378a-3p	CEP70	3	-1	138218818	138218839	3_138218827
ENST00000481834	ENSG00000114107	hsa-miR-378e	CEP70	3	-1	138218821	138218839	3_138218827
ENST00000481834	ENSG00000114107	hsa-miR-422a	CEP70	3	-1	138218818	138218839	3_138218833
ENST00000481834	ENSG00000114107	hsa-miR-378d	CEP70	3	-1	138218820	138218839	3_138218833
ENST00000481834	ENSG00000114107	hsa-miR-378c	CEP70	3	-1	138218815	138218839	3_138218833
ENST00000481834	ENSG00000114107	hsa-miR-378a-3p	CEP70	3	-1	138218818	138218839	3_138218833
ENST00000481834	ENSG00000114107	hsa-miR-378e	CEP70	3	-1	138218821	138218839	3_138218833
ENST00000264951	ENSG00000114127	hsa-miR-6842-5p	XRN1	3	-1	142028042	142028063	3_142028052
ENST00000264951	ENSG00000114127	hsa-miR-608	XRN1	3	-1	142028038	142028062	3_142028052
ENST00000264951	ENSG00000114127	hsa-miR-6751-5p	XRN1	3	-1	142028042	142028064	3_142028052
ENST00000354952	ENSG00000114698	hsa-miR-3190-5p	PLSCR4	3	-1	145910831	145910850	3_145910850
ENST00000354952	ENSG00000114698	hsa-miR-7974	PLSCR4	3	-1	145910839	145910860	3_145910850
ENST00000354952	ENSG00000114698	hsa-miR-663b	PLSCR4	3	-1	145910833	145910856	3_145910850
ENST00000354952	ENSG00000114698	hsa-miR-7161-3p	PLSCR4	3	-1	145910841	145910871	3_145910850
ENST00000383083	ENSG00000114698	hsa-miR-7974	PLSCR4	3	-1	145910839	145910860	3_145910850
ENST00000383083	ENSG00000114698	hsa-miR-663b	PLSCR4	3	-1	145910833	145910856	3_145910850
ENST00000383083	ENSG00000114698	hsa-miR-3190-5p	PLSCR4	3	-1	145910831	145910850	3_145910850
ENST00000383083	ENSG00000114698	hsa-miR-7161-3p	PLSCR4	3	-1	145910841	145910871	3_145910850
ENST00000354952	ENSG00000114698	hsa-miR-7974	PLSCR4	3	-1	145910839	145910860	3_145910851
ENST00000354952	ENSG00000114698	hsa-miR-663b	PLSCR4	3	-1	145910833	145910856	3_145910851
ENST00000354952	ENSG00000114698	hsa-miR-7161-3p	PLSCR4	3	-1	145910841	145910871	3_145910851
ENST00000383083	ENSG00000114698	hsa-miR-7974	PLSCR4	3	-1	145910839	145910860	3_145910851
ENST00000383083	ENSG00000114698	hsa-miR-663b	PLSCR4	3	-1	145910833	145910856	3_145910851
ENST00000383083	ENSG00000114698	hsa-miR-7161-3p	PLSCR4	3	-1	145910841	145910871	3_145910851
ENST00000354952	ENSG00000114698	hsa-miR-7974	PLSCR4	3	-1	145910839	145910860	3_145910853
ENST00000354952	ENSG00000114698	hsa-miR-663b	PLSCR4	3	-1	145910833	145910856	3_145910853
ENST00000354952	ENSG00000114698	hsa-miR-7161-3p	PLSCR4	3	-1	145910841	145910871	3_145910853
ENST00000354952	ENSG00000114698	hsa-miR-4518	PLSCR4	3	-1	145910852	145910876	3_145910853
ENST00000383083	ENSG00000114698	hsa-miR-7974	PLSCR4	3	-1	145910839	145910860	3_145910853
ENST00000383083	ENSG00000114698	hsa-miR-663b	PLSCR4	3	-1	145910833	145910856	3_145910853
ENST00000383083	ENSG00000114698	hsa-miR-4518	PLSCR4	3	-1	145910852	145910876	3_145910853
ENST00000383083	ENSG00000114698	hsa-miR-7161-3p	PLSCR4	3	-1	145910841	145910871	3_145910853
ENST00000354952	ENSG00000114698	hsa-miR-7974	PLSCR4	3	-1	145910839	145910860	3_145910854
ENST00000354952	ENSG00000114698	hsa-miR-663b	PLSCR4	3	-1	145910833	145910856	3_145910854
ENST00000354952	ENSG00000114698	hsa-miR-7161-3p	PLSCR4	3	-1	145910841	145910871	3_145910854
ENST00000354952	ENSG00000114698	hsa-miR-4518	PLSCR4	3	-1	145910852	145910876	3_145910854
ENST00000383083	ENSG00000114698	hsa-miR-7974	PLSCR4	3	-1	145910839	145910860	3_145910854
ENST00000383083	ENSG00000114698	hsa-miR-663b	PLSCR4	3	-1	145910833	145910856	3_145910854
ENST00000383083	ENSG00000114698	hsa-miR-4518	PLSCR4	3	-1	145910852	145910876	3_145910854
ENST00000383083	ENSG00000114698	hsa-miR-7161-3p	PLSCR4	3	-1	145910841	145910871	3_145910854
ENST00000265044	ENSG00000114850	hsa-miR-23c	SSR3	3	-1	156259396	156259418	3_156259406
ENST00000265044	ENSG00000114850	hsa-miR-23c	SSR3	3	-1	156259396	156259418	3_156259407
ENST00000311417	ENSG00000172667	hsa-miR-3135b	ZMAT3	3	-1	178736240	178736262	3_178736246
ENST00000311417	ENSG00000172667	hsa-miR-504-3p	ZMAT3	3	-1	178736238	178736259	3_178736246
ENST00000311417	ENSG00000172667	hsa-miR-143-5p	ZMAT3	3	-1	178736234	178736256	3_178736246
ENST00000311417	ENSG00000172667	hsa-miR-5001-5p	ZMAT3	3	-1	178736239	178736264	3_178736246
ENST00000311417	ENSG00000172667	hsa-miR-4430	ZMAT3	3	-1	178736245	178736263	3_178736246
ENST00000341319	ENSG00000172578	hsa-miR-3149	KLHL6	3	-1	183209156	183209178	3_183209173
ENST00000341319	ENSG00000172578	hsa-miR-297	KLHL6	3	-1	183209157	183209177	3_183209173
ENST00000341319	ENSG00000172578	hsa-miR-3149	KLHL6	3	-1	183209156	183209178	3_183209174
ENST00000341319	ENSG00000172578	hsa-miR-297	KLHL6	3	-1	183209157	183209177	3_183209174
ENST00000448637	ENSG00000145012	hsa-miR-8052	LPP	3	1	188426511	188426531	3_188426525
ENST00000448637	ENSG00000145012	hsa-miR-6861-5p	LPP	3	1	188426520	188426541	3_188426525
ENST00000448637	ENSG00000145012	hsa-miR-5585-3p	LPP	3	1	188426519	188426540	3_188426525
ENST00000448637	ENSG00000145012	hsa-miR-619-5p	LPP	3	1	188426512	188426533	3_188426525
ENST00000448637	ENSG00000145012	hsa-miR-509-3-5p	LPP	3	1	188426506	188426528	3_188426525
ENST00000448637	ENSG00000145012	hsa-miR-6811-5p	LPP	3	1	188426504	188426526	3_188426525
ENST00000448637	ENSG00000145012	hsa-miR-6869-5p	LPP	3	1	188426516	188426540	3_188426525
ENST00000448637	ENSG00000145012	hsa-miR-8052	LPP	3	1	188426511	188426531	3_188426531
ENST00000448637	ENSG00000145012	hsa-miR-6861-5p	LPP	3	1	188426520	188426541	3_188426531
ENST00000448637	ENSG00000145012	hsa-miR-5585-3p	LPP	3	1	188426519	188426540	3_188426531
ENST00000448637	ENSG00000145012	hsa-miR-619-5p	LPP	3	1	188426512	188426533	3_188426531
ENST00000448637	ENSG00000145012	hsa-miR-6869-5p	LPP	3	1	188426516	188426540	3_188426531
ENST00000448637	ENSG00000145012	hsa-miR-6861-5p	LPP	3	1	188426520	188426541	3_188426535
ENST00000448637	ENSG00000145012	hsa-miR-5585-3p	LPP	3	1	188426519	188426540	3_188426535
ENST00000448637	ENSG00000145012	hsa-miR-6869-5p	LPP	3	1	188426516	188426540	3_188426535
ENST00000448637	ENSG00000145012	hsa-miR-3925-3p	LPP	3	1	188426537	188426557	3_188426542
ENST00000448637	ENSG00000145012	hsa-miR-766-3p	LPP	3	1	188426538	188426557	3_188426542
ENST00000312675	ENSG00000145012	hsa-miR-6089	LPP	3	1	188600752	188600774	3_188600755
ENST00000312675	ENSG00000145012	hsa-miR-363-5p	LPP	3	1	188600741	188600763	3_188600755
ENST00000543006	ENSG00000145012	hsa-miR-6089	LPP	3	1	188600752	188600774	3_188600755
ENST00000543006	ENSG00000145012	hsa-miR-363-5p	LPP	3	1	188600741	188600763	3_188600755
ENST00000312675	ENSG00000145012	hsa-miR-106a-5p	LPP	3	1	188601257	188601278	3_188601265
ENST00000312675	ENSG00000145012	hsa-miR-20a-5p	LPP	3	1	188601257	188601278	3_188601265
ENST00000312675	ENSG00000145012	hsa-miR-20b-5p	LPP	3	1	188601257	188601278	3_188601265
ENST00000312675	ENSG00000145012	hsa-miR-106b-5p	LPP	3	1	188601259	188601278	3_188601265
ENST00000312675	ENSG00000145012	hsa-miR-1287-5p	LPP	3	1	188601252	188601273	3_188601265
ENST00000312675	ENSG00000145012	hsa-miR-93-5p	LPP	3	1	188601257	188601278	3_188601265
ENST00000312675	ENSG00000145012	hsa-miR-6504-3p	LPP	3	1	188601247	188601268	3_188601265
ENST00000312675	ENSG00000145012	hsa-miR-5095	LPP	3	1	188601246	188601266	3_188601265
ENST00000312675	ENSG00000145012	hsa-miR-17-5p	LPP	3	1	188601257	188601278	3_188601265
ENST00000312675	ENSG00000145012	hsa-miR-6839-5p	LPP	3	1	188601251	188601272	3_188601265
ENST00000543006	ENSG00000145012	hsa-miR-93-5p	LPP	3	1	188601257	188601278	3_188601265
ENST00000543006	ENSG00000145012	hsa-miR-20a-5p	LPP	3	1	188601257	188601278	3_188601265
ENST00000543006	ENSG00000145012	hsa-miR-106a-5p	LPP	3	1	188601257	188601278	3_188601265
ENST00000543006	ENSG00000145012	hsa-miR-17-5p	LPP	3	1	188601257	188601278	3_188601265
ENST00000543006	ENSG00000145012	hsa-miR-1287-5p	LPP	3	1	188601252	188601273	3_188601265
ENST00000543006	ENSG00000145012	hsa-miR-6504-3p	LPP	3	1	188601247	188601268	3_188601265
ENST00000543006	ENSG00000145012	hsa-miR-106b-5p	LPP	3	1	188601259	188601278	3_188601265
ENST00000543006	ENSG00000145012	hsa-miR-6839-5p	LPP	3	1	188601251	188601272	3_188601265
ENST00000543006	ENSG00000145012	hsa-miR-20b-5p	LPP	3	1	188601257	188601278	3_188601265
ENST00000543006	ENSG00000145012	hsa-miR-5095	LPP	3	1	188601246	188601266	3_188601265
ENST00000312675	ENSG00000145012	hsa-miR-106a-5p	LPP	3	1	188601257	188601278	3_188601266
ENST00000312675	ENSG00000145012	hsa-miR-20a-5p	LPP	3	1	188601257	188601278	3_188601266
ENST00000312675	ENSG00000145012	hsa-miR-20b-5p	LPP	3	1	188601257	188601278	3_188601266
ENST00000312675	ENSG00000145012	hsa-miR-106b-5p	LPP	3	1	188601259	188601278	3_188601266
ENST00000312675	ENSG00000145012	hsa-miR-1287-5p	LPP	3	1	188601252	188601273	3_188601266
ENST00000312675	ENSG00000145012	hsa-miR-93-5p	LPP	3	1	188601257	188601278	3_188601266
ENST00000312675	ENSG00000145012	hsa-miR-6504-3p	LPP	3	1	188601247	188601268	3_188601266
ENST00000312675	ENSG00000145012	hsa-miR-5095	LPP	3	1	188601246	188601266	3_188601266
ENST00000312675	ENSG00000145012	hsa-miR-17-5p	LPP	3	1	188601257	188601278	3_188601266
ENST00000312675	ENSG00000145012	hsa-miR-6839-5p	LPP	3	1	188601251	188601272	3_188601266
ENST00000543006	ENSG00000145012	hsa-miR-93-5p	LPP	3	1	188601257	188601278	3_188601266
ENST00000543006	ENSG00000145012	hsa-miR-20a-5p	LPP	3	1	188601257	188601278	3_188601266
ENST00000543006	ENSG00000145012	hsa-miR-106a-5p	LPP	3	1	188601257	188601278	3_188601266
ENST00000543006	ENSG00000145012	hsa-miR-17-5p	LPP	3	1	188601257	188601278	3_188601266
ENST00000543006	ENSG00000145012	hsa-miR-1287-5p	LPP	3	1	188601252	188601273	3_188601266
ENST00000543006	ENSG00000145012	hsa-miR-6504-3p	LPP	3	1	188601247	188601268	3_188601266
ENST00000543006	ENSG00000145012	hsa-miR-106b-5p	LPP	3	1	188601259	188601278	3_188601266
ENST00000543006	ENSG00000145012	hsa-miR-6839-5p	LPP	3	1	188601251	188601272	3_188601266
ENST00000543006	ENSG00000145012	hsa-miR-20b-5p	LPP	3	1	188601257	188601278	3_188601266
ENST00000543006	ENSG00000145012	hsa-miR-5095	LPP	3	1	188601246	188601266	3_188601266
ENST00000296328	ENSG00000163960	hsa-miR-3132	UBXN7	3	-1	196079382	196079406	3_196079383
ENST00000296328	ENSG00000163960	hsa-miR-3132	UBXN7	3	-1	196079382	196079406	3_196079389
ENST00000296328	ENSG00000163960	hsa-miR-3132	UBXN7	3	-1	196079382	196079406	3_196079390
ENST00000296328	ENSG00000163960	hsa-miR-7851-3p	UBXN7	3	-1	196079390	196079410	3_196079390
ENST00000296328	ENSG00000163960	hsa-miR-5004-3p	UBXN7	3	-1	196079397	196079420	3_196079412
ENST00000296328	ENSG00000163960	hsa-miR-3167	UBXN7	3	-1	196079597	196079620	3_196079608
ENST00000314289	ENSG00000063978	hsa-miR-4723-3p	RNF4	4	1	2516782	2516807	4_2516790
ENST00000314289	ENSG00000063978	hsa-miR-6769b-3p	RNF4	4	1	2516784	2516807	4_2516790
ENST00000314289	ENSG00000063978	hsa-miR-6744-3p	RNF4	4	1	2516787	2516809	4_2516790
ENST00000314289	ENSG00000063978	hsa-miR-361-3p	RNF4	4	1	2516768	2516790	4_2516790
ENST00000314289	ENSG00000063978	hsa-miR-3183	RNF4	4	1	2516785	2516807	4_2516790
ENST00000511600	ENSG00000063978	hsa-miR-3183	RNF4	4	1	2516785	2516807	4_2516790
ENST00000511600	ENSG00000063978	hsa-miR-6769b-3p	RNF4	4	1	2516784	2516807	4_2516790
ENST00000511600	ENSG00000063978	hsa-miR-361-3p	RNF4	4	1	2516768	2516790	4_2516790
ENST00000511600	ENSG00000063978	hsa-miR-6744-3p	RNF4	4	1	2516787	2516809	4_2516790
ENST00000511600	ENSG00000063978	hsa-miR-4723-3p	RNF4	4	1	2516782	2516807	4_2516790
ENST00000541204	ENSG00000063978	hsa-miR-3183	RNF4	4	1	2516785	2516807	4_2516790
ENST00000541204	ENSG00000063978	hsa-miR-6769b-3p	RNF4	4	1	2516784	2516807	4_2516790
ENST00000541204	ENSG00000063978	hsa-miR-361-3p	RNF4	4	1	2516768	2516790	4_2516790
ENST00000541204	ENSG00000063978	hsa-miR-4723-3p	RNF4	4	1	2516782	2516807	4_2516790
ENST00000541204	ENSG00000063978	hsa-miR-6744-3p	RNF4	4	1	2516787	2516809	4_2516790
ENST00000314289	ENSG00000063978	hsa-miR-4723-3p	RNF4	4	1	2516782	2516807	4_2516791
ENST00000314289	ENSG00000063978	hsa-miR-6769b-3p	RNF4	4	1	2516784	2516807	4_2516791
ENST00000314289	ENSG00000063978	hsa-miR-6744-3p	RNF4	4	1	2516787	2516809	4_2516791
ENST00000314289	ENSG00000063978	hsa-miR-3183	RNF4	4	1	2516785	2516807	4_2516791
ENST00000511600	ENSG00000063978	hsa-miR-3183	RNF4	4	1	2516785	2516807	4_2516791
ENST00000511600	ENSG00000063978	hsa-miR-6769b-3p	RNF4	4	1	2516784	2516807	4_2516791
ENST00000511600	ENSG00000063978	hsa-miR-6744-3p	RNF4	4	1	2516787	2516809	4_2516791
ENST00000511600	ENSG00000063978	hsa-miR-4723-3p	RNF4	4	1	2516782	2516807	4_2516791
ENST00000541204	ENSG00000063978	hsa-miR-3183	RNF4	4	1	2516785	2516807	4_2516791
ENST00000541204	ENSG00000063978	hsa-miR-6769b-3p	RNF4	4	1	2516784	2516807	4_2516791
ENST00000541204	ENSG00000063978	hsa-miR-4723-3p	RNF4	4	1	2516782	2516807	4_2516791
ENST00000541204	ENSG00000063978	hsa-miR-6744-3p	RNF4	4	1	2516787	2516809	4_2516791
ENST00000314289	ENSG00000063978	hsa-miR-4723-3p	RNF4	4	1	2516782	2516807	4_2516793
ENST00000314289	ENSG00000063978	hsa-miR-6769b-3p	RNF4	4	1	2516784	2516807	4_2516793
ENST00000314289	ENSG00000063978	hsa-miR-6744-3p	RNF4	4	1	2516787	2516809	4_2516793
ENST00000314289	ENSG00000063978	hsa-miR-3183	RNF4	4	1	2516785	2516807	4_2516793
ENST00000511600	ENSG00000063978	hsa-miR-3183	RNF4	4	1	2516785	2516807	4_2516793
ENST00000511600	ENSG00000063978	hsa-miR-6769b-3p	RNF4	4	1	2516784	2516807	4_2516793
ENST00000511600	ENSG00000063978	hsa-miR-6744-3p	RNF4	4	1	2516787	2516809	4_2516793
ENST00000511600	ENSG00000063978	hsa-miR-4723-3p	RNF4	4	1	2516782	2516807	4_2516793
ENST00000541204	ENSG00000063978	hsa-miR-3183	RNF4	4	1	2516785	2516807	4_2516793
ENST00000541204	ENSG00000063978	hsa-miR-6769b-3p	RNF4	4	1	2516784	2516807	4_2516793
ENST00000541204	ENSG00000063978	hsa-miR-4723-3p	RNF4	4	1	2516782	2516807	4_2516793
ENST00000541204	ENSG00000063978	hsa-miR-6744-3p	RNF4	4	1	2516787	2516809	4_2516793
ENST00000356331	ENSG00000087266	hsa-miR-1273a	SH3BP2	4	1	2841314	2841338	4_2841320
ENST00000442312	ENSG00000087266	hsa-miR-1273a	SH3BP2	4	1	2841314	2841338	4_2841320
ENST00000503393	ENSG00000087266	hsa-miR-1273a	SH3BP2	4	1	2841314	2841338	4_2841320
ENST00000356331	ENSG00000087266	hsa-miR-6778-5p	SH3BP2	4	1	2841388	2841409	4_2841388
ENST00000356331	ENSG00000087266	hsa-miR-3135a	SH3BP2	4	1	2841369	2841392	4_2841388
ENST00000442312	ENSG00000087266	hsa-miR-3135a	SH3BP2	4	1	2841369	2841392	4_2841388
ENST00000442312	ENSG00000087266	hsa-miR-6778-5p	SH3BP2	4	1	2841388	2841409	4_2841388
ENST00000503393	ENSG00000087266	hsa-miR-3135a	SH3BP2	4	1	2841369	2841392	4_2841388
ENST00000503393	ENSG00000087266	hsa-miR-6778-5p	SH3BP2	4	1	2841388	2841409	4_2841388
ENST00000356331	ENSG00000087266	hsa-miR-3929	SH3BP2	4	1	2841395	2841417	4_2841396
ENST00000356331	ENSG00000087266	hsa-miR-6778-5p	SH3BP2	4	1	2841388	2841409	4_2841396
ENST00000356331	ENSG00000087266	hsa-miR-6134	SH3BP2	4	1	2841393	2841412	4_2841396
ENST00000356331	ENSG00000087266	hsa-miR-7160-5p	SH3BP2	4	1	2841393	2841415	4_2841396
ENST00000442312	ENSG00000087266	hsa-miR-6778-5p	SH3BP2	4	1	2841388	2841409	4_2841396
ENST00000442312	ENSG00000087266	hsa-miR-7160-5p	SH3BP2	4	1	2841393	2841415	4_2841396
ENST00000442312	ENSG00000087266	hsa-miR-3929	SH3BP2	4	1	2841395	2841417	4_2841396
ENST00000442312	ENSG00000087266	hsa-miR-6134	SH3BP2	4	1	2841393	2841412	4_2841396
ENST00000503393	ENSG00000087266	hsa-miR-6778-5p	SH3BP2	4	1	2841388	2841409	4_2841396
ENST00000503393	ENSG00000087266	hsa-miR-3929	SH3BP2	4	1	2841395	2841417	4_2841396
ENST00000503393	ENSG00000087266	hsa-miR-7160-5p	SH3BP2	4	1	2841393	2841415	4_2841396
ENST00000503393	ENSG00000087266	hsa-miR-6134	SH3BP2	4	1	2841393	2841412	4_2841396
ENST00000356331	ENSG00000087266	hsa-miR-3929	SH3BP2	4	1	2841395	2841417	4_2841398
ENST00000356331	ENSG00000087266	hsa-miR-6884-5p	SH3BP2	4	1	2841398	2841418	4_2841398
ENST00000356331	ENSG00000087266	hsa-miR-6778-5p	SH3BP2	4	1	2841388	2841409	4_2841398
ENST00000356331	ENSG00000087266	hsa-miR-6134	SH3BP2	4	1	2841393	2841412	4_2841398
ENST00000356331	ENSG00000087266	hsa-miR-4695-5p	SH3BP2	4	1	2841398	2841420	4_2841398
ENST00000356331	ENSG00000087266	hsa-miR-7160-5p	SH3BP2	4	1	2841393	2841415	4_2841398
ENST00000442312	ENSG00000087266	hsa-miR-6884-5p	SH3BP2	4	1	2841398	2841418	4_2841398
ENST00000442312	ENSG00000087266	hsa-miR-6778-5p	SH3BP2	4	1	2841388	2841409	4_2841398
ENST00000442312	ENSG00000087266	hsa-miR-7160-5p	SH3BP2	4	1	2841393	2841415	4_2841398
ENST00000442312	ENSG00000087266	hsa-miR-3929	SH3BP2	4	1	2841395	2841417	4_2841398
ENST00000442312	ENSG00000087266	hsa-miR-4695-5p	SH3BP2	4	1	2841398	2841420	4_2841398
ENST00000442312	ENSG00000087266	hsa-miR-6134	SH3BP2	4	1	2841393	2841412	4_2841398
ENST00000503393	ENSG00000087266	hsa-miR-6884-5p	SH3BP2	4	1	2841398	2841418	4_2841398
ENST00000503393	ENSG00000087266	hsa-miR-4695-5p	SH3BP2	4	1	2841398	2841420	4_2841398
ENST00000503393	ENSG00000087266	hsa-miR-6778-5p	SH3BP2	4	1	2841388	2841409	4_2841398
ENST00000503393	ENSG00000087266	hsa-miR-3929	SH3BP2	4	1	2841395	2841417	4_2841398
ENST00000503393	ENSG00000087266	hsa-miR-7160-5p	SH3BP2	4	1	2841393	2841415	4_2841398
ENST00000503393	ENSG00000087266	hsa-miR-6134	SH3BP2	4	1	2841393	2841412	4_2841398
ENST00000356331	ENSG00000087266	hsa-miR-665	SH3BP2	4	1	2841403	2841422	4_2841421
ENST00000356331	ENSG00000087266	hsa-miR-4459	SH3BP2	4	1	2841400	2841421	4_2841421
ENST00000356331	ENSG00000087266	hsa-miR-20b-3p	SH3BP2	4	1	2841416	2841438	4_2841421
ENST00000356331	ENSG00000087266	hsa-miR-510-5p	SH3BP2	4	1	2841403	2841424	4_2841421
ENST00000442312	ENSG00000087266	hsa-miR-665	SH3BP2	4	1	2841403	2841422	4_2841421
ENST00000442312	ENSG00000087266	hsa-miR-510-5p	SH3BP2	4	1	2841403	2841424	4_2841421
ENST00000442312	ENSG00000087266	hsa-miR-4459	SH3BP2	4	1	2841400	2841421	4_2841421
ENST00000442312	ENSG00000087266	hsa-miR-20b-3p	SH3BP2	4	1	2841416	2841438	4_2841421
ENST00000503393	ENSG00000087266	hsa-miR-4459	SH3BP2	4	1	2841400	2841421	4_2841421
ENST00000503393	ENSG00000087266	hsa-miR-20b-3p	SH3BP2	4	1	2841416	2841438	4_2841421
ENST00000503393	ENSG00000087266	hsa-miR-510-5p	SH3BP2	4	1	2841403	2841424	4_2841421
ENST00000503393	ENSG00000087266	hsa-miR-665	SH3BP2	4	1	2841403	2841422	4_2841421
ENST00000356331	ENSG00000087266	hsa-miR-20b-3p	SH3BP2	4	1	2841416	2841438	4_2841431
ENST00000442312	ENSG00000087266	hsa-miR-20b-3p	SH3BP2	4	1	2841416	2841438	4_2841431
ENST00000503393	ENSG00000087266	hsa-miR-20b-3p	SH3BP2	4	1	2841416	2841438	4_2841431
ENST00000356331	ENSG00000087266	hsa-miR-20b-3p	SH3BP2	4	1	2841416	2841438	4_2841434
ENST00000442312	ENSG00000087266	hsa-miR-20b-3p	SH3BP2	4	1	2841416	2841438	4_2841434
ENST00000503393	ENSG00000087266	hsa-miR-20b-3p	SH3BP2	4	1	2841416	2841438	4_2841434
ENST00000040738	ENSG00000038219	hsa-miR-4709-3p	BOD1L1	4	-1	13571130	13571153	4_13571141
ENST00000507943	ENSG00000038219	hsa-miR-4632-5p	BOD1L1	4	-1	13571130	13571149	4_13571141
ENST00000507943	ENSG00000038219	hsa-miR-6735-5p	BOD1L1	4	-1	13571130	13571149	4_13571141
ENST00000507943	ENSG00000038219	hsa-miR-4691-5p	BOD1L1	4	-1	13571139	13571163	4_13571141
ENST00000507943	ENSG00000038219	hsa-miR-4519	BOD1L1	4	-1	13571130	13571144	4_13571141
ENST00000264221	ENSG00000128050	hsa-miR-1269b	PAICS	4	1	57326110	57326132	4_57326126
ENST00000264221	ENSG00000128050	hsa-miR-6838-5p	PAICS	4	1	57326119	57326140	4_57326126
ENST00000264221	ENSG00000128050	hsa-miR-6797-5p	PAICS	4	1	57326123	57326148	4_57326126
ENST00000264221	ENSG00000128050	hsa-miR-3153	PAICS	4	1	57326124	57326145	4_57326126
ENST00000264221	ENSG00000128050	hsa-miR-1269a	PAICS	4	1	57326110	57326132	4_57326126
ENST00000399688	ENSG00000128050	hsa-miR-3153	PAICS	4	1	57326124	57326145	4_57326126
ENST00000399688	ENSG00000128050	hsa-miR-6838-5p	PAICS	4	1	57326119	57326140	4_57326126
ENST00000399688	ENSG00000128050	hsa-miR-1269b	PAICS	4	1	57326110	57326132	4_57326126
ENST00000399688	ENSG00000128050	hsa-miR-6797-5p	PAICS	4	1	57326123	57326148	4_57326126
ENST00000399688	ENSG00000128050	hsa-miR-1269a	PAICS	4	1	57326110	57326132	4_57326126
ENST00000514888	ENSG00000128050	hsa-miR-6838-5p	PAICS	4	1	57326119	57326140	4_57326126
ENST00000514888	ENSG00000128050	hsa-miR-6797-5p	PAICS	4	1	57326123	57326148	4_57326126
ENST00000514888	ENSG00000128050	hsa-miR-1269a	PAICS	4	1	57326110	57326132	4_57326126
ENST00000514888	ENSG00000128050	hsa-miR-3153	PAICS	4	1	57326124	57326145	4_57326126
ENST00000514888	ENSG00000128050	hsa-miR-1269b	PAICS	4	1	57326110	57326132	4_57326126
ENST00000264221	ENSG00000128050	hsa-miR-1273e	PAICS	4	1	57326139	57326160	4_57326159
ENST00000264221	ENSG00000128050	hsa-miR-6884-5p	PAICS	4	1	57326159	57326179	4_57326159
ENST00000264221	ENSG00000128050	hsa-miR-3929	PAICS	4	1	57326157	57326178	4_57326159
ENST00000264221	ENSG00000128050	hsa-miR-6134	PAICS	4	1	57326154	57326173	4_57326159
ENST00000399688	ENSG00000128050	hsa-miR-6884-5p	PAICS	4	1	57326159	57326179	4_57326159
ENST00000399688	ENSG00000128050	hsa-miR-1273e	PAICS	4	1	57326139	57326160	4_57326159
ENST00000399688	ENSG00000128050	hsa-miR-3929	PAICS	4	1	57326157	57326178	4_57326159
ENST00000399688	ENSG00000128050	hsa-miR-6134	PAICS	4	1	57326154	57326173	4_57326159
ENST00000514888	ENSG00000128050	hsa-miR-6134	PAICS	4	1	57326154	57326173	4_57326159
ENST00000514888	ENSG00000128050	hsa-miR-1273e	PAICS	4	1	57326139	57326160	4_57326159
ENST00000514888	ENSG00000128050	hsa-miR-6884-5p	PAICS	4	1	57326159	57326179	4_57326159
ENST00000514888	ENSG00000128050	hsa-miR-3929	PAICS	4	1	57326157	57326178	4_57326159
ENST00000264221	ENSG00000128050	hsa-miR-7851-3p	PAICS	4	1	57326245	57326266	4_57326262
ENST00000264221	ENSG00000128050	hsa-miR-6776-5p	PAICS	4	1	57326243	57326264	4_57326262
ENST00000264221	ENSG00000128050	hsa-miR-4433a-3p	PAICS	4	1	57326262	57326282	4_57326262
ENST00000399688	ENSG00000128050	hsa-miR-6776-5p	PAICS	4	1	57326243	57326264	4_57326262
ENST00000399688	ENSG00000128050	hsa-miR-7851-3p	PAICS	4	1	57326245	57326266	4_57326262
ENST00000399688	ENSG00000128050	hsa-miR-4433a-3p	PAICS	4	1	57326262	57326282	4_57326262
ENST00000514888	ENSG00000128050	hsa-miR-4433a-3p	PAICS	4	1	57326262	57326282	4_57326262
ENST00000514888	ENSG00000128050	hsa-miR-7851-3p	PAICS	4	1	57326245	57326266	4_57326262
ENST00000514888	ENSG00000128050	hsa-miR-6776-5p	PAICS	4	1	57326243	57326264	4_57326262
ENST00000264221	ENSG00000128050	hsa-miR-6848-5p	PAICS	4	1	57326290	57326312	4_57326291
ENST00000264221	ENSG00000128050	hsa-miR-6884-5p	PAICS	4	1	57326289	57326311	4_57326291
ENST00000399688	ENSG00000128050	hsa-miR-6884-5p	PAICS	4	1	57326289	57326311	4_57326291
ENST00000399688	ENSG00000128050	hsa-miR-6848-5p	PAICS	4	1	57326290	57326312	4_57326291
ENST00000514888	ENSG00000128050	hsa-miR-6884-5p	PAICS	4	1	57326289	57326311	4_57326291
ENST00000514888	ENSG00000128050	hsa-miR-6848-5p	PAICS	4	1	57326290	57326312	4_57326291
ENST00000264221	ENSG00000128050	hsa-miR-654-3p	PAICS	4	1	57326313	57326335	4_57326313
ENST00000399688	ENSG00000128050	hsa-miR-654-3p	PAICS	4	1	57326313	57326335	4_57326313
ENST00000514888	ENSG00000128050	hsa-miR-654-3p	PAICS	4	1	57326313	57326335	4_57326313
ENST00000264221	ENSG00000128050	hsa-miR-654-3p	PAICS	4	1	57326313	57326335	4_57326315
ENST00000399688	ENSG00000128050	hsa-miR-654-3p	PAICS	4	1	57326313	57326335	4_57326315
ENST00000514888	ENSG00000128050	hsa-miR-654-3p	PAICS	4	1	57326313	57326335	4_57326315
ENST00000264221	ENSG00000128050	hsa-miR-6847-3p	PAICS	4	1	57326318	57326339	4_57326321
ENST00000264221	ENSG00000128050	hsa-miR-654-3p	PAICS	4	1	57326313	57326335	4_57326321
ENST00000399688	ENSG00000128050	hsa-miR-654-3p	PAICS	4	1	57326313	57326335	4_57326321
ENST00000399688	ENSG00000128050	hsa-miR-6847-3p	PAICS	4	1	57326318	57326339	4_57326321
ENST00000514888	ENSG00000128050	hsa-miR-654-3p	PAICS	4	1	57326313	57326335	4_57326321
ENST00000514888	ENSG00000128050	hsa-miR-6847-3p	PAICS	4	1	57326318	57326339	4_57326321
ENST00000264221	ENSG00000128050	hsa-miR-3622a-5p	PAICS	4	1	57326328	57326349	4_57326333
ENST00000264221	ENSG00000128050	hsa-miR-6715b-5p	PAICS	4	1	57326331	57326350	4_57326333
ENST00000264221	ENSG00000128050	hsa-miR-6847-3p	PAICS	4	1	57326318	57326339	4_57326333
ENST00000264221	ENSG00000128050	hsa-miR-654-3p	PAICS	4	1	57326313	57326335	4_57326333
ENST00000399688	ENSG00000128050	hsa-miR-3622a-5p	PAICS	4	1	57326328	57326349	4_57326333
ENST00000399688	ENSG00000128050	hsa-miR-654-3p	PAICS	4	1	57326313	57326335	4_57326333
ENST00000399688	ENSG00000128050	hsa-miR-6715b-5p	PAICS	4	1	57326331	57326350	4_57326333
ENST00000399688	ENSG00000128050	hsa-miR-6847-3p	PAICS	4	1	57326318	57326339	4_57326333
ENST00000514888	ENSG00000128050	hsa-miR-3622a-5p	PAICS	4	1	57326328	57326349	4_57326333
ENST00000514888	ENSG00000128050	hsa-miR-654-3p	PAICS	4	1	57326313	57326335	4_57326333
ENST00000514888	ENSG00000128050	hsa-miR-6847-3p	PAICS	4	1	57326318	57326339	4_57326333
ENST00000514888	ENSG00000128050	hsa-miR-6715b-5p	PAICS	4	1	57326331	57326350	4_57326333
ENST00000264221	ENSG00000128050	hsa-miR-373-3p	PAICS	4	1	57326871	57326894	4_57326873
ENST00000399688	ENSG00000128050	hsa-miR-373-3p	PAICS	4	1	57326871	57326894	4_57326873
ENST00000514888	ENSG00000128050	hsa-miR-373-3p	PAICS	4	1	57326871	57326894	4_57326873
ENST00000264221	ENSG00000128050	hsa-miR-373-3p	PAICS	4	1	57326871	57326894	4_57326875
ENST00000399688	ENSG00000128050	hsa-miR-373-3p	PAICS	4	1	57326871	57326894	4_57326875
ENST00000514888	ENSG00000128050	hsa-miR-373-3p	PAICS	4	1	57326871	57326894	4_57326875
ENST00000264221	ENSG00000128050	hsa-miR-373-3p	PAICS	4	1	57326871	57326894	4_57326879
ENST00000399688	ENSG00000128050	hsa-miR-373-3p	PAICS	4	1	57326871	57326894	4_57326879
ENST00000514888	ENSG00000128050	hsa-miR-373-3p	PAICS	4	1	57326871	57326894	4_57326879
ENST00000295890	ENSG00000163626	hsa-miR-8087	COX18	4	-1	73923410	73923432	4_73923414
ENST00000264903	ENSG00000138767	hsa-miR-3934-3p	CNOT6L	4	-1	78640193	78640216	4_78640201
ENST00000264903	ENSG00000138767	hsa-miR-3663-3p	CNOT6L	4	-1	78640201	78640223	4_78640201
ENST00000504123	ENSG00000138767	hsa-miR-3934-3p	CNOT6L	4	-1	78640193	78640216	4_78640201
ENST00000504123	ENSG00000138767	hsa-miR-3663-3p	CNOT6L	4	-1	78640201	78640223	4_78640201
ENST00000515506	ENSG00000138767	hsa-miR-6505-5p	CNOT6L	4	-1	78640195	78640216	4_78640201
ENST00000512733	ENSG00000163291	hsa-miR-3132	PAQR3	4	-1	79839377	79839400	4_79839391
ENST00000436139	ENSG00000138670	hsa-miR-17-3p	RASGEF1B	4	-1	82376484	82376501	4_82376497
ENST00000359265	ENSG00000163110	hsa-miR-4450	PDLIM5	4	1	95377770	95377790	4_95377785
ENST00000280614	ENSG00000151014	hsa-miR-6884-5p	CCRN4L	4	1	139966771	139966794	4_139966788
ENST00000280614	ENSG00000151014	hsa-miR-4656	CCRN4L	4	1	139966772	139966793	4_139966788
ENST00000280614	ENSG00000151014	hsa-miR-518c-5p	CCRN4L	4	1	139966775	139966799	4_139966788
ENST00000280614	ENSG00000151014	hsa-miR-1827	CCRN4L	4	1	139966771	139966788	4_139966788
ENST00000280614	ENSG00000151014	hsa-miR-3929	CCRN4L	4	1	139966769	139966793	4_139966788
ENST00000280614	ENSG00000151014	hsa-miR-566	CCRN4L	4	1	139966801	139966819	4_139966801
ENST00000280614	ENSG00000151014	hsa-miR-2355-3p	CCRN4L	4	1	139966789	139966811	4_139966801
ENST00000280614	ENSG00000151014	hsa-miR-566	CCRN4L	4	1	139966801	139966819	4_139966809
ENST00000280614	ENSG00000151014	hsa-miR-2355-3p	CCRN4L	4	1	139966789	139966811	4_139966809
ENST00000306480	ENSG00000170088	hsa-miR-1976	TMEM192	4	-1	165998634	165998653	4_165998636
ENST00000306480	ENSG00000170088	hsa-miR-361-3p	TMEM192	4	-1	165998625	165998647	4_165998636
ENST00000306480	ENSG00000170088	hsa-miR-1976	TMEM192	4	-1	165998634	165998653	4_165998642
ENST00000306480	ENSG00000170088	hsa-miR-361-3p	TMEM192	4	-1	165998625	165998647	4_165998642
ENST00000503362	ENSG00000129128	hsa-miR-1303	SPCS3	4	1	177252307	177252328	4_177252326
ENST00000503362	ENSG00000129128	hsa-miR-1303	SPCS3	4	1	177252307	177252328	4_177252327
ENST00000264668	ENSG00000124275	hsa-miR-8064	MTRR	5	1	7900990	7901009	5_7900999
ENST00000440940	ENSG00000124275	hsa-miR-8064	MTRR	5	1	7900990	7901009	5_7900999
ENST00000264668	ENSG00000124275	hsa-miR-8064	MTRR	5	1	7900990	7901009	5_7901000
ENST00000440940	ENSG00000124275	hsa-miR-8064	MTRR	5	1	7900990	7901009	5_7901000
ENST00000264668	ENSG00000124275	hsa-miR-8064	MTRR	5	1	7900990	7901009	5_7901001
ENST00000440940	ENSG00000124275	hsa-miR-8064	MTRR	5	1	7900990	7901009	5_7901001
ENST00000264668	ENSG00000124275	hsa-miR-8064	MTRR	5	1	7900990	7901009	5_7901002
ENST00000440940	ENSG00000124275	hsa-miR-8064	MTRR	5	1	7900990	7901009	5_7901002
ENST00000280285	ENSG00000150712	hsa-miR-619-5p	MTMR12	5	-1	32228730	32228751	5_32228749
ENST00000382142	ENSG00000150712	hsa-miR-5095	MTMR12	5	-1	32228736	32228756	5_32228749
ENST00000382142	ENSG00000150712	hsa-miR-619-5p	MTMR12	5	-1	32228742	32228763	5_32228749
ENST00000231498	ENSG00000113569	hsa-miR-4258	NUP155	5	-1	37288734	37288751	5_37288739
ENST00000231498	ENSG00000113569	hsa-miR-5095	NUP155	5	-1	37288739	37288759	5_37288739
ENST00000231498	ENSG00000113569	hsa-miR-6789-3p	NUP155	5	-1	37288735	37288755	5_37288739
ENST00000231498	ENSG00000113569	hsa-miR-4707-3p	NUP155	5	-1	37288730	37288752	5_37288739
ENST00000274242	ENSG00000145592	hsa-miR-6509-3p	RPL37	5	-1	40830489	40830511	5_40830491
ENST00000274242	ENSG00000145592	hsa-miR-1202	RPL37	5	-1	40830485	40830506	5_40830491
ENST00000274242	ENSG00000145592	hsa-miR-4429	RPL37	5	-1	40830519	40830538	5_40830526
ENST00000274242	ENSG00000145592	hsa-miR-6760-5p	RPL37	5	-1	40830523	40830544	5_40830526
ENST00000274242	ENSG00000145592	hsa-miR-320b	RPL37	5	-1	40830517	40830538	5_40830526
ENST00000274242	ENSG00000145592	hsa-miR-6878-5p	RPL37	5	-1	40830521	40830543	5_40830526
ENST00000274242	ENSG00000145592	hsa-miR-320a	RPL37	5	-1	40830517	40830538	5_40830526
ENST00000274242	ENSG00000145592	hsa-miR-320c	RPL37	5	-1	40830519	40830538	5_40830526
ENST00000274242	ENSG00000145592	hsa-miR-320d	RPL37	5	-1	40830520	40830538	5_40830526
ENST00000274242	ENSG00000145592	hsa-miR-550a-5p	RPL37	5	-1	40830690	40830712	5_40830695
ENST00000274242	ENSG00000145592	hsa-miR-6827-5p	RPL37	5	-1	40831242	40831264	5_40831255
ENST00000274242	ENSG00000145592	hsa-miR-6758-5p	RPL37	5	-1	40831231	40831256	5_40831255
ENST00000274242	ENSG00000145592	hsa-miR-6856-5p	RPL37	5	-1	40831236	40831256	5_40831255
ENST00000274242	ENSG00000145592	hsa-miR-4667-5p	RPL37	5	-1	40831246	40831267	5_40831255
ENST00000274242	ENSG00000145592	hsa-miR-4731-5p	RPL37	5	-1	40831248	40831268	5_40831255
ENST00000274242	ENSG00000145592	hsa-miR-4667-5p	RPL37	5	-1	40831246	40831267	5_40831265
ENST00000274242	ENSG00000145592	hsa-miR-4731-5p	RPL37	5	-1	40831248	40831268	5_40831265
ENST00000503258	ENSG00000113448	hsa-miR-6847-5p	PDE4D	5	-1	58270467	58270489	5_58270471
ENST00000503258	ENSG00000113448	hsa-miR-1294	PDE4D	5	-1	58270457	58270480	5_58270471
ENST00000503258	ENSG00000113448	hsa-miR-6847-5p	PDE4D	5	-1	58270467	58270489	5_58270472
ENST00000503258	ENSG00000113448	hsa-miR-1294	PDE4D	5	-1	58270457	58270480	5_58270472
ENST00000503258	ENSG00000113448	hsa-miR-6847-5p	PDE4D	5	-1	58270467	58270489	5_58270474
ENST00000503258	ENSG00000113448	hsa-miR-1294	PDE4D	5	-1	58270457	58270480	5_58270474
ENST00000503258	ENSG00000113448	hsa-miR-6847-5p	PDE4D	5	-1	58270467	58270489	5_58270475
ENST00000503258	ENSG00000113448	hsa-miR-1294	PDE4D	5	-1	58270457	58270480	5_58270475
ENST00000503258	ENSG00000113448	hsa-miR-6847-5p	PDE4D	5	-1	58270467	58270489	5_58270478
ENST00000503258	ENSG00000113448	hsa-miR-1294	PDE4D	5	-1	58270457	58270480	5_58270478
ENST00000405755	ENSG00000113448	hsa-miR-6847-5p	PDE4D	5	-1	58270469	58270490	5_58270471
ENST00000405755	ENSG00000113448	hsa-miR-1294	PDE4D	5	-1	58270459	58270482	5_58270471
ENST00000405755	ENSG00000113448	hsa-miR-6847-5p	PDE4D	5	-1	58270469	58270490	5_58270472
ENST00000405755	ENSG00000113448	hsa-miR-1294	PDE4D	5	-1	58270459	58270482	5_58270472
ENST00000405755	ENSG00000113448	hsa-miR-6847-5p	PDE4D	5	-1	58270469	58270490	5_58270474
ENST00000405755	ENSG00000113448	hsa-miR-1294	PDE4D	5	-1	58270459	58270482	5_58270474
ENST00000405755	ENSG00000113448	hsa-miR-6847-5p	PDE4D	5	-1	58270469	58270490	5_58270475
ENST00000405755	ENSG00000113448	hsa-miR-1294	PDE4D	5	-1	58270459	58270482	5_58270475
ENST00000405755	ENSG00000113448	hsa-miR-6847-5p	PDE4D	5	-1	58270469	58270490	5_58270478
ENST00000405755	ENSG00000113448	hsa-miR-1294	PDE4D	5	-1	58270459	58270482	5_58270478
ENST00000508821	ENSG00000164181	hsa-miR-6802-3p	ELOVL7	5	-1	60049534	60049555	5_60049535
ENST00000508821	ENSG00000164181	hsa-miR-6840-3p	ELOVL7	5	-1	60049521	60049542	5_60049535
ENST00000425382	ENSG00000164181	hsa-miR-6802-3p	ELOVL7	5	-1	60049535	60049556	5_60049535
ENST00000425382	ENSG00000164181	hsa-miR-6840-3p	ELOVL7	5	-1	60049522	60049543	5_60049535
ENST00000438340	ENSG00000164181	hsa-miR-6802-3p	ELOVL7	5	-1	60049535	60049556	5_60049535
ENST00000438340	ENSG00000164181	hsa-miR-6840-3p	ELOVL7	5	-1	60049522	60049543	5_60049535
ENST00000505959	ENSG00000164181	hsa-miR-6840-3p	ELOVL7	5	-1	60049523	60049544	5_60049535
ENST00000231524	ENSG00000113595	hsa-miR-4786-3p	TRIM23	5	-1	64886379	64886401	5_64886386
ENST00000231526	ENSG00000113597	hsa-miR-24-1-5p	TRAPPC13	5	1	64960848	64960868	5_64960852
ENST00000231526	ENSG00000113597	hsa-miR-24-2-5p	TRAPPC13	5	1	64960848	64960868	5_64960852
ENST00000231526	ENSG00000113597	hsa-miR-3064-5p	TRAPPC13	5	1	64960842	64960863	5_64960852
ENST00000399438	ENSG00000113597	hsa-miR-24-2-5p	TRAPPC13	5	1	64960848	64960868	5_64960852
ENST00000399438	ENSG00000113597	hsa-miR-24-1-5p	TRAPPC13	5	1	64960848	64960868	5_64960852
ENST00000399438	ENSG00000113597	hsa-miR-3064-5p	TRAPPC13	5	1	64960842	64960863	5_64960852
ENST00000545191	ENSG00000113597	hsa-miR-24-2-5p	TRAPPC13	5	1	64960848	64960868	5_64960852
ENST00000545191	ENSG00000113597	hsa-miR-24-1-5p	TRAPPC13	5	1	64960848	64960868	5_64960852
ENST00000545191	ENSG00000113597	hsa-miR-3064-5p	TRAPPC13	5	1	64960842	64960863	5_64960852
ENST00000231526	ENSG00000113597	hsa-miR-24-1-5p	TRAPPC13	5	1	64960848	64960868	5_64960853
ENST00000231526	ENSG00000113597	hsa-miR-24-2-5p	TRAPPC13	5	1	64960848	64960868	5_64960853
ENST00000231526	ENSG00000113597	hsa-miR-3064-5p	TRAPPC13	5	1	64960842	64960863	5_64960853
ENST00000399438	ENSG00000113597	hsa-miR-24-2-5p	TRAPPC13	5	1	64960848	64960868	5_64960853
ENST00000399438	ENSG00000113597	hsa-miR-24-1-5p	TRAPPC13	5	1	64960848	64960868	5_64960853
ENST00000399438	ENSG00000113597	hsa-miR-3064-5p	TRAPPC13	5	1	64960842	64960863	5_64960853
ENST00000545191	ENSG00000113597	hsa-miR-24-2-5p	TRAPPC13	5	1	64960848	64960868	5_64960853
ENST00000545191	ENSG00000113597	hsa-miR-24-1-5p	TRAPPC13	5	1	64960848	64960868	5_64960853
ENST00000545191	ENSG00000113597	hsa-miR-3064-5p	TRAPPC13	5	1	64960842	64960863	5_64960853
ENST00000231526	ENSG00000113597	hsa-miR-24-1-5p	TRAPPC13	5	1	64960848	64960868	5_64960854
ENST00000231526	ENSG00000113597	hsa-miR-24-2-5p	TRAPPC13	5	1	64960848	64960868	5_64960854
ENST00000231526	ENSG00000113597	hsa-miR-3064-5p	TRAPPC13	5	1	64960842	64960863	5_64960854
ENST00000399438	ENSG00000113597	hsa-miR-24-2-5p	TRAPPC13	5	1	64960848	64960868	5_64960854
ENST00000399438	ENSG00000113597	hsa-miR-24-1-5p	TRAPPC13	5	1	64960848	64960868	5_64960854
ENST00000399438	ENSG00000113597	hsa-miR-3064-5p	TRAPPC13	5	1	64960842	64960863	5_64960854
ENST00000545191	ENSG00000113597	hsa-miR-24-2-5p	TRAPPC13	5	1	64960848	64960868	5_64960854
ENST00000545191	ENSG00000113597	hsa-miR-24-1-5p	TRAPPC13	5	1	64960848	64960868	5_64960854
ENST00000545191	ENSG00000113597	hsa-miR-3064-5p	TRAPPC13	5	1	64960842	64960863	5_64960854
ENST00000381007	ENSG00000197860	hsa-miR-1204	SGTB	5	-1	64964176	64964198	5_64964192
ENST00000381007	ENSG00000197860	hsa-miR-4512	SGTB	5	-1	64964204	64964224	5_64964219
ENST00000296783	ENSG00000164329	hsa-miR-937-5p	PAPD4	5	1	78981622	78981641	5_78981623
ENST00000296783	ENSG00000164329	hsa-miR-7161-5p	PAPD4	5	1	78981611	78981631	5_78981623
ENST00000423041	ENSG00000164329	hsa-miR-937-5p	PAPD4	5	1	78981622	78981641	5_78981623
ENST00000423041	ENSG00000164329	hsa-miR-7161-5p	PAPD4	5	1	78981611	78981631	5_78981623
ENST00000453514	ENSG00000164329	hsa-miR-7161-5p	PAPD4	5	1	78981611	78981631	5_78981623
ENST00000453514	ENSG00000164329	hsa-miR-937-5p	PAPD4	5	1	78981622	78981641	5_78981623
ENST00000504233	ENSG00000164329	hsa-miR-937-5p	PAPD4	5	1	78981622	78981641	5_78981623
ENST00000504233	ENSG00000164329	hsa-miR-7161-5p	PAPD4	5	1	78981611	78981631	5_78981623
ENST00000443439	ENSG00000164307	hsa-miR-4784	ERAP1	5	-1	96110524	96110544	5_96110544
ENST00000302475	ENSG00000171444	hsa-miR-6715b-5p	MCC	5	-1	112359730	112359749	5_112359748
ENST00000343348	ENSG00000092421	hsa-miR-6772-5p	SEMA6A	5	-1	115781969	115781993	5_115781977
ENST00000343348	ENSG00000092421	hsa-miR-6796-5p	SEMA6A	5	-1	115781976	115781998	5_115781977
ENST00000343348	ENSG00000092421	hsa-miR-7110-5p	SEMA6A	5	-1	115781975	115781995	5_115781977
ENST00000343348	ENSG00000092421	hsa-miR-6803-5p	SEMA6A	5	-1	115781975	115781996	5_115781977
ENST00000343348	ENSG00000092421	hsa-miR-6747-5p	SEMA6A	5	-1	115781970	115781994	5_115781977
ENST00000343348	ENSG00000092421	hsa-miR-6751-5p	SEMA6A	5	-1	115781973	115781996	5_115781977
ENST00000257414	ENSG00000092421	hsa-miR-6817-5p	SEMA6A	5	-1	115781970	115781994	5_115781977
ENST00000282394	ENSG00000092421	hsa-miR-1911-5p	SEMA6A	5	-1	115781966	115781988	5_115781977
ENST00000513137	ENSG00000092421	hsa-miR-1911-5p	SEMA6A	5	-1	115781966	115781988	5_115781977
ENST00000515129	ENSG00000092421	hsa-miR-1911-5p	SEMA6A	5	-1	115781966	115781988	5_115781977
ENST00000339397	ENSG00000151304	hsa-miR-650	SRFBP1	5	1	121362960	121362980	5_121362968
ENST00000339397	ENSG00000151304	hsa-miR-6134	SRFBP1	5	1	121362955	121362973	5_121362968
ENST00000339397	ENSG00000151304	hsa-miR-2467-3p	SRFBP1	5	1	121362956	121362976	5_121362968
ENST00000339397	ENSG00000151304	hsa-miR-4257	SRFBP1	5	1	121362958	121362975	5_121362968
ENST00000339397	ENSG00000151304	hsa-miR-6511a-5p	SRFBP1	5	1	121362956	121362978	5_121362968
ENST00000339397	ENSG00000151304	hsa-miR-6831-5p	SRFBP1	5	1	121362957	121362978	5_121362968
ENST00000339397	ENSG00000151304	hsa-miR-93-5p	SRFBP1	5	1	121364037	121364059	5_121364046
ENST00000339397	ENSG00000151304	hsa-miR-20b-5p	SRFBP1	5	1	121364037	121364059	5_121364046
ENST00000339397	ENSG00000151304	hsa-miR-17-5p	SRFBP1	5	1	121364037	121364059	5_121364046
ENST00000339397	ENSG00000151304	hsa-miR-619-5p	SRFBP1	5	1	121364032	121364053	5_121364046
ENST00000297540	ENSG00000164902	hsa-miR-92a-1-5p	PHAX	5	1	125961664	125961687	5_125961667
ENST00000297540	ENSG00000164902	hsa-miR-6847-3p	PHAX	5	1	125961651	125961673	5_125961667
ENST00000297540	ENSG00000164902	hsa-miR-3934-5p	PHAX	5	1	125961794	125961815	5_125961810
ENST00000297540	ENSG00000164902	hsa-miR-4425	PHAX	5	1	125961806	125961825	5_125961810
ENST00000297540	ENSG00000164902	hsa-miR-619-5p	PHAX	5	1	125962017	125962038	5_125962030
ENST00000379380	ENSG00000186687	hsa-miR-6884-5p	LYRM7	5	1	130538305	130538328	5_130538322
ENST00000379380	ENSG00000186687	hsa-miR-4419b	LYRM7	5	1	130538310	130538327	5_130538322
ENST00000379380	ENSG00000186687	hsa-miR-1827	LYRM7	5	1	130538304	130538322	5_130538322
ENST00000379380	ENSG00000186687	hsa-miR-485-5p	LYRM7	5	1	130538306	130538328	5_130538322
ENST00000265339	ENSG00000119048	hsa-miR-1273h-3p	UBE2B	5	1	133727578	133727599	5_133727582
ENST00000358387	ENSG00000113621	hsa-miR-20a-5p	TXNDC15	5	1	134236099	134236121	5_134236107
ENST00000358387	ENSG00000113621	hsa-miR-600	TXNDC15	5	1	134236087	134236110	5_134236107
ENST00000358387	ENSG00000113621	hsa-miR-619-5p	TXNDC15	5	1	134236094	134236115	5_134236107
ENST00000358387	ENSG00000113621	hsa-miR-20b-5p	TXNDC15	5	1	134236099	134236121	5_134236107
ENST00000358387	ENSG00000113621	hsa-miR-17-5p	TXNDC15	5	1	134236099	134236121	5_134236107
ENST00000358387	ENSG00000113621	hsa-miR-93-5p	TXNDC15	5	1	134236099	134236121	5_134236107
ENST00000358387	ENSG00000113621	hsa-miR-5095	TXNDC15	5	1	134236088	134236108	5_134236107
ENST00000358387	ENSG00000113621	hsa-miR-106a-5p	TXNDC15	5	1	134236099	134236121	5_134236107
ENST00000358387	ENSG00000113621	hsa-miR-106b-5p	TXNDC15	5	1	134236101	134236121	5_134236107
ENST00000358387	ENSG00000113621	hsa-miR-372-3p	TXNDC15	5	1	134236093	134236120	5_134236107
ENST00000358387	ENSG00000113621	hsa-miR-20a-5p	TXNDC15	5	1	134236099	134236121	5_134236108
ENST00000358387	ENSG00000113621	hsa-miR-600	TXNDC15	5	1	134236087	134236110	5_134236108
ENST00000358387	ENSG00000113621	hsa-miR-619-5p	TXNDC15	5	1	134236094	134236115	5_134236108
ENST00000358387	ENSG00000113621	hsa-miR-20b-5p	TXNDC15	5	1	134236099	134236121	5_134236108
ENST00000358387	ENSG00000113621	hsa-miR-17-5p	TXNDC15	5	1	134236099	134236121	5_134236108
ENST00000358387	ENSG00000113621	hsa-miR-93-5p	TXNDC15	5	1	134236099	134236121	5_134236108
ENST00000358387	ENSG00000113621	hsa-miR-5095	TXNDC15	5	1	134236088	134236108	5_134236108
ENST00000358387	ENSG00000113621	hsa-miR-106a-5p	TXNDC15	5	1	134236099	134236121	5_134236108
ENST00000358387	ENSG00000113621	hsa-miR-106b-5p	TXNDC15	5	1	134236101	134236121	5_134236108
ENST00000358387	ENSG00000113621	hsa-miR-372-3p	TXNDC15	5	1	134236093	134236120	5_134236108
ENST00000358387	ENSG00000113621	hsa-miR-1273f	TXNDC15	5	1	134236348	134236367	5_134236356
ENST00000286298	ENSG00000155850	hsa-miR-6782-5p	SLC26A2	5	1	149363209	149363233	5_149363214
ENST00000286298	ENSG00000155850	hsa-miR-4433a-3p	SLC26A2	5	1	149363214	149363234	5_149363214
ENST00000286298	ENSG00000155850	hsa-miR-4433b-3p	SLC26A2	5	1	149363213	149363233	5_149363214
ENST00000286298	ENSG00000155850	hsa-miR-6782-5p	SLC26A2	5	1	149363209	149363233	5_149363218
ENST00000286298	ENSG00000155850	hsa-miR-4433a-3p	SLC26A2	5	1	149363214	149363234	5_149363218
ENST00000286298	ENSG00000155850	hsa-miR-4433b-3p	SLC26A2	5	1	149363213	149363233	5_149363218
ENST00000286298	ENSG00000155850	hsa-miR-6782-5p	SLC26A2	5	1	149363209	149363233	5_149363219
ENST00000286298	ENSG00000155850	hsa-miR-4433a-3p	SLC26A2	5	1	149363214	149363234	5_149363219
ENST00000286298	ENSG00000155850	hsa-miR-4433b-3p	SLC26A2	5	1	149363213	149363233	5_149363219
ENST00000286298	ENSG00000155850	hsa-miR-4419b	SLC26A2	5	1	149363374	149363391	5_149363375
ENST00000286298	ENSG00000155850	hsa-miR-3192-5p	SLC26A2	5	1	149363380	149363402	5_149363392
ENST00000286298	ENSG00000155850	hsa-miR-6779-5p	SLC26A2	5	1	149363383	149363401	5_149363392
ENST00000286298	ENSG00000155850	hsa-miR-4478	SLC26A2	5	1	149363380	149363397	5_149363392
ENST00000286298	ENSG00000155850	hsa-miR-6884-5p	SLC26A2	5	1	149363379	149363398	5_149363392
ENST00000286298	ENSG00000155850	hsa-miR-1273h-5p	SLC26A2	5	1	149363381	149363401	5_149363392
ENST00000286298	ENSG00000155850	hsa-miR-30b-3p	SLC26A2	5	1	149363380	149363401	5_149363392
ENST00000286298	ENSG00000155850	hsa-miR-143-5p	SLC26A2	5	1	149363413	149363434	5_149363414
ENST00000286298	ENSG00000155850	hsa-miR-1273g-3p	SLC26A2	5	1	149363937	149363956	5_149363945
ENST00000286298	ENSG00000155850	hsa-miR-500a-3p	SLC26A2	5	1	149363931	149363952	5_149363945
ENST00000286298	ENSG00000155850	hsa-miR-619-5p	SLC26A2	5	1	149363954	149363975	5_149363967
ENST00000286298	ENSG00000155850	hsa-miR-5095	SLC26A2	5	1	149363948	149363968	5_149363967
ENST00000286298	ENSG00000155850	hsa-miR-600	SLC26A2	5	1	149363947	149363970	5_149363967
ENST00000286298	ENSG00000155850	hsa-miR-619-5p	SLC26A2	5	1	149363954	149363975	5_149363968
ENST00000286298	ENSG00000155850	hsa-miR-5095	SLC26A2	5	1	149363948	149363968	5_149363968
ENST00000286298	ENSG00000155850	hsa-miR-600	SLC26A2	5	1	149363947	149363970	5_149363968
ENST00000355417	ENSG00000198624	hsa-miR-619-5p	CCDC69	5	-1	150562681	150562702	5_150562700
ENST00000521264	ENSG00000177556	hsa-miR-4708-3p	ATOX1	5	-1	151125372	151125393	5_151125383
ENST00000521264	ENSG00000177556	hsa-miR-4742-5p	ATOX1	5	-1	151125374	151125396	5_151125383
ENST00000521264	ENSG00000177556	hsa-miR-4645-5p	ATOX1	5	-1	151125378	151125397	5_151125383
ENST00000521264	ENSG00000177556	hsa-miR-922	ATOX1	5	-1	151125479	151125503	5_151125488
ENST00000521264	ENSG00000177556	hsa-miR-361-5p	ATOX1	5	-1	151125473	151125495	5_151125488
ENST00000257527	ENSG00000135074	hsa-miR-4292	ADAM19	5	-1	156904822	156904839	5_156904831
ENST00000257527	ENSG00000135074	hsa-miR-612	ADAM19	5	-1	156904812	156904837	5_156904831
ENST00000257527	ENSG00000135074	hsa-miR-6836-5p	ADAM19	5	-1	156904812	156904833	5_156904831
ENST00000257527	ENSG00000135074	hsa-miR-3918	ADAM19	5	-1	156904810	156904832	5_156904831
ENST00000257527	ENSG00000135074	hsa-miR-6860	ADAM19	5	-1	156904816	156904837	5_156904831
ENST00000257527	ENSG00000135074	hsa-miR-6818-5p	ADAM19	5	-1	156904914	156904936	5_156904922
ENST00000257527	ENSG00000135074	hsa-miR-6818-5p	ADAM19	5	-1	156904914	156904936	5_156904929
ENST00000257527	ENSG00000135074	hsa-miR-937-5p	ADAM19	5	-1	156904932	156904951	5_156904945
ENST00000257527	ENSG00000135074	hsa-miR-937-5p	ADAM19	5	-1	156904932	156904951	5_156904947
ENST00000257527	ENSG00000135074	hsa-miR-937-5p	ADAM19	5	-1	156904932	156904951	5_156904950
ENST00000257527	ENSG00000135074	hsa-miR-6849-3p	ADAM19	5	-1	156905417	156905438	5_156905420
ENST00000257527	ENSG00000135074	hsa-miR-4697-3p	ADAM19	5	-1	156905420	156905446	5_156905420
ENST00000257527	ENSG00000135074	hsa-miR-296-3p	ADAM19	5	-1	156905554	156905576	5_156905556
ENST00000257527	ENSG00000135074	hsa-miR-7106-3p	ADAM19	5	-1	156905538	156905561	5_156905556
ENST00000257527	ENSG00000135074	hsa-miR-3940-5p	ADAM19	5	-1	156905555	156905576	5_156905556
ENST00000257527	ENSG00000135074	hsa-miR-296-3p	ADAM19	5	-1	156905554	156905576	5_156905557
ENST00000257527	ENSG00000135074	hsa-miR-7106-3p	ADAM19	5	-1	156905538	156905561	5_156905557
ENST00000257527	ENSG00000135074	hsa-miR-3940-5p	ADAM19	5	-1	156905555	156905576	5_156905557
ENST00000257527	ENSG00000135074	hsa-miR-320a	ADAM19	5	-1	156905560	156905581	5_156905560
ENST00000257527	ENSG00000135074	hsa-miR-320b	ADAM19	5	-1	156905560	156905581	5_156905560
ENST00000257527	ENSG00000135074	hsa-miR-296-3p	ADAM19	5	-1	156905554	156905576	5_156905560
ENST00000257527	ENSG00000135074	hsa-miR-7106-3p	ADAM19	5	-1	156905538	156905561	5_156905560
ENST00000257527	ENSG00000135074	hsa-miR-3940-5p	ADAM19	5	-1	156905555	156905576	5_156905560
ENST00000257527	ENSG00000135074	hsa-miR-320c	ADAM19	5	-1	156905561	156905581	5_156905561
ENST00000257527	ENSG00000135074	hsa-miR-320a	ADAM19	5	-1	156905560	156905581	5_156905561
ENST00000257527	ENSG00000135074	hsa-miR-4429	ADAM19	5	-1	156905561	156905581	5_156905561
ENST00000257527	ENSG00000135074	hsa-miR-320b	ADAM19	5	-1	156905560	156905581	5_156905561
ENST00000257527	ENSG00000135074	hsa-miR-296-3p	ADAM19	5	-1	156905554	156905576	5_156905561
ENST00000257527	ENSG00000135074	hsa-miR-7106-3p	ADAM19	5	-1	156905538	156905561	5_156905561
ENST00000257527	ENSG00000135074	hsa-miR-3940-5p	ADAM19	5	-1	156905555	156905576	5_156905561
ENST00000257527	ENSG00000135074	hsa-miR-320c	ADAM19	5	-1	156905561	156905581	5_156905565
ENST00000257527	ENSG00000135074	hsa-miR-320a	ADAM19	5	-1	156905560	156905581	5_156905565
ENST00000257527	ENSG00000135074	hsa-miR-4429	ADAM19	5	-1	156905561	156905581	5_156905565
ENST00000257527	ENSG00000135074	hsa-miR-320b	ADAM19	5	-1	156905560	156905581	5_156905565
ENST00000257527	ENSG00000135074	hsa-miR-296-3p	ADAM19	5	-1	156905554	156905576	5_156905565
ENST00000257527	ENSG00000135074	hsa-miR-320e	ADAM19	5	-1	156905563	156905580	5_156905565
ENST00000257527	ENSG00000135074	hsa-miR-3940-5p	ADAM19	5	-1	156905555	156905576	5_156905565
ENST00000257527	ENSG00000135074	hsa-miR-320d	ADAM19	5	-1	156905563	156905581	5_156905565
ENST00000257527	ENSG00000135074	hsa-miR-320c	ADAM19	5	-1	156905561	156905581	5_156905566
ENST00000257527	ENSG00000135074	hsa-miR-320a	ADAM19	5	-1	156905560	156905581	5_156905566
ENST00000257527	ENSG00000135074	hsa-miR-4429	ADAM19	5	-1	156905561	156905581	5_156905566
ENST00000257527	ENSG00000135074	hsa-miR-320b	ADAM19	5	-1	156905560	156905581	5_156905566
ENST00000257527	ENSG00000135074	hsa-miR-296-3p	ADAM19	5	-1	156905554	156905576	5_156905566
ENST00000257527	ENSG00000135074	hsa-miR-320e	ADAM19	5	-1	156905563	156905580	5_156905566
ENST00000257527	ENSG00000135074	hsa-miR-3940-5p	ADAM19	5	-1	156905555	156905576	5_156905566
ENST00000257527	ENSG00000135074	hsa-miR-320d	ADAM19	5	-1	156905563	156905581	5_156905566
ENST00000257527	ENSG00000135074	hsa-miR-320c	ADAM19	5	-1	156905561	156905581	5_156905567
ENST00000257527	ENSG00000135074	hsa-miR-320a	ADAM19	5	-1	156905560	156905581	5_156905567
ENST00000257527	ENSG00000135074	hsa-miR-4429	ADAM19	5	-1	156905561	156905581	5_156905567
ENST00000257527	ENSG00000135074	hsa-miR-320b	ADAM19	5	-1	156905560	156905581	5_156905567
ENST00000257527	ENSG00000135074	hsa-miR-296-3p	ADAM19	5	-1	156905554	156905576	5_156905567
ENST00000257527	ENSG00000135074	hsa-miR-320e	ADAM19	5	-1	156905563	156905580	5_156905567
ENST00000257527	ENSG00000135074	hsa-miR-3940-5p	ADAM19	5	-1	156905555	156905576	5_156905567
ENST00000257527	ENSG00000135074	hsa-miR-320d	ADAM19	5	-1	156905563	156905581	5_156905567
ENST00000393792	ENSG00000168246	hsa-miR-892c-5p	UBTD2	5	-1	171636985	171637005	5_171637001
ENST00000518219	ENSG00000161010	hsa-miR-4512	C5orf45	5	-1	179266884	179266905	5_179266898
ENST00000518219	ENSG00000161010	hsa-miR-6846-3p	C5orf45	5	-1	179267296	179267314	5_179267301
ENST00000518219	ENSG00000161010	hsa-miR-6734-3p	C5orf45	5	-1	179267299	179267323	5_179267301
ENST00000518219	ENSG00000161010	hsa-miR-6846-3p	C5orf45	5	-1	179267296	179267314	5_179267309
ENST00000518219	ENSG00000161010	hsa-miR-6734-3p	C5orf45	5	-1	179267299	179267323	5_179267309
ENST00000518219	ENSG00000161010	hsa-miR-432-3p	C5orf45	5	-1	179267323	179267342	5_179267333
ENST00000518219	ENSG00000161010	hsa-miR-3692-5p	C5orf45	5	-1	179267323	179267346	5_179267333
ENST00000518219	ENSG00000161010	hsa-miR-370-3p	C5orf45	5	-1	179267327	179267347	5_179267333
ENST00000518219	ENSG00000161010	hsa-miR-1178-3p	C5orf45	5	-1	179267400	179267420	5_179267404
ENST00000484210	ENSG00000095951	hsa-miR-6847-3p	HIVEP1	6	1	12038215	12038234	6_12038217
ENST00000484210	ENSG00000095951	hsa-miR-6847-3p	HIVEP1	6	1	12038215	12038234	6_12038222
ENST00000484210	ENSG00000095951	hsa-miR-619-5p	HIVEP1	6	1	12038638	12038659	6_12038651
ENST00000484210	ENSG00000095951	hsa-miR-93-5p	HIVEP1	6	1	12038643	12038665	6_12038651
ENST00000484210	ENSG00000095951	hsa-miR-3159	HIVEP1	6	1	12038636	12038657	6_12038651
ENST00000484210	ENSG00000095951	hsa-miR-372-3p	HIVEP1	6	1	12038637	12038664	6_12038651
ENST00000484210	ENSG00000095951	hsa-miR-619-5p	HIVEP1	6	1	12038638	12038659	6_12038652
ENST00000484210	ENSG00000095951	hsa-miR-93-5p	HIVEP1	6	1	12038643	12038665	6_12038652
ENST00000484210	ENSG00000095951	hsa-miR-3159	HIVEP1	6	1	12038636	12038657	6_12038652
ENST00000484210	ENSG00000095951	hsa-miR-372-3p	HIVEP1	6	1	12038637	12038664	6_12038652
ENST00000484210	ENSG00000095951	hsa-miR-93-5p	HIVEP1	6	1	12038643	12038665	6_12038660
ENST00000484210	ENSG00000095951	hsa-miR-372-3p	HIVEP1	6	1	12038637	12038664	6_12038660
ENST00000317896	ENSG00000010704	hsa-let-7a-2-3p	HFE	6	1	26095009	26095031	6_26095028
ENST00000349999	ENSG00000010704	hsa-let-7a-2-3p	HFE	6	1	26095009	26095031	6_26095028
ENST00000357618	ENSG00000010704	hsa-let-7a-2-3p	HFE	6	1	26095009	26095031	6_26095028
ENST00000229829	ENSG00000204252	hsa-miR-1303	HLA-DOA	6	-1	32973010	32973031	6_32973015
ENST00000229829	ENSG00000204252	hsa-miR-1303	HLA-DOA	6	-1	32973010	32973031	6_32973024
ENST00000229829	ENSG00000204252	hsa-miR-1303	HLA-DOA	6	-1	32973010	32973031	6_32973027
ENST00000229829	ENSG00000204252	hsa-miR-1304-3p	HLA-DOA	6	-1	32973123	32973144	6_32973131
ENST00000229829	ENSG00000204252	hsa-miR-4452	HLA-DOA	6	-1	32973109	32973131	6_32973131
ENST00000229829	ENSG00000204252	hsa-miR-3135b	HLA-DOA	6	-1	32973153	32973170	6_32973157
ENST00000229829	ENSG00000204252	hsa-miR-3135a	HLA-DOA	6	-1	32973156	32973176	6_32973157
ENST00000229829	ENSG00000204252	hsa-miR-5001-5p	HLA-DOA	6	-1	32973148	32973172	6_32973157
ENST00000229829	ENSG00000204252	hsa-miR-504-3p	HLA-DOA	6	-1	32973146	32973167	6_32973157
ENST00000229829	ENSG00000204252	hsa-miR-645	HLA-DOA	6	-1	32973157	32973174	6_32973157
ENST00000229829	ENSG00000204252	hsa-miR-143-5p	HLA-DOA	6	-1	32973143	32973164	6_32973157
ENST00000229829	ENSG00000204252	hsa-miR-4430	HLA-DOA	6	-1	32973153	32973171	6_32973157
ENST00000229829	ENSG00000204252	hsa-miR-3135b	HLA-DOA	6	-1	32973153	32973170	6_32973169
ENST00000229829	ENSG00000204252	hsa-miR-3135a	HLA-DOA	6	-1	32973156	32973176	6_32973169
ENST00000229829	ENSG00000204252	hsa-miR-5001-5p	HLA-DOA	6	-1	32973148	32973172	6_32973169
ENST00000229829	ENSG00000204252	hsa-miR-645	HLA-DOA	6	-1	32973157	32973174	6_32973169
ENST00000229829	ENSG00000204252	hsa-miR-4430	HLA-DOA	6	-1	32973153	32973171	6_32973169
ENST00000229829	ENSG00000204252	hsa-miR-1285-5p	HLA-DOA	6	-1	32973169	32973189	6_32973169
ENST00000229829	ENSG00000204252	hsa-miR-1303	HLA-DOA	6	-1	32973179	32973200	6_32973186
ENST00000229829	ENSG00000204252	hsa-miR-4524b-3p	HLA-DOA	6	-1	32973177	32973196	6_32973186
ENST00000229829	ENSG00000204252	hsa-miR-4524a-3p	HLA-DOA	6	-1	32973174	32973197	6_32973186
ENST00000229829	ENSG00000204252	hsa-miR-1285-5p	HLA-DOA	6	-1	32973169	32973189	6_32973186
ENST00000229829	ENSG00000204252	hsa-miR-6779-5p	HLA-DOA	6	-1	32973519	32973541	6_32973519
ENST00000229829	ENSG00000204252	hsa-miR-6769b-5p	HLA-DOA	6	-1	32973505	32973531	6_32973519
ENST00000229829	ENSG00000204252	hsa-miR-6797-5p	HLA-DOA	6	-1	32973515	32973539	6_32973519
ENST00000229829	ENSG00000204252	hsa-miR-4747-5p	HLA-DOA	6	-1	32973515	32973536	6_32973519
ENST00000229829	ENSG00000204252	hsa-miR-6883-5p	HLA-DOA	6	-1	32973518	32973540	6_32973519
ENST00000229829	ENSG00000204252	hsa-miR-1249-5p	HLA-DOA	6	-1	32973514	32973539	6_32973519
ENST00000229829	ENSG00000204252	hsa-miR-6780a-5p	HLA-DOA	6	-1	32973519	32973541	6_32973519
ENST00000229829	ENSG00000204252	hsa-miR-363-5p	HLA-DOA	6	-1	32973506	32973528	6_32973519
ENST00000229829	ENSG00000204252	hsa-miR-5189-5p	HLA-DOA	6	-1	32973553	32973578	6_32973557
ENST00000229829	ENSG00000204252	hsa-miR-27b-3p	HLA-DOA	6	-1	32973554	32973574	6_32973557
ENST00000229829	ENSG00000204252	hsa-miR-3187-5p	HLA-DOA	6	-1	32973558	32973578	6_32973574
ENST00000229829	ENSG00000204252	hsa-miR-5189-5p	HLA-DOA	6	-1	32973553	32973578	6_32973574
ENST00000229829	ENSG00000204252	hsa-miR-27b-3p	HLA-DOA	6	-1	32973554	32973574	6_32973574
ENST00000229829	ENSG00000204252	hsa-miR-3187-5p	HLA-DOA	6	-1	32973558	32973578	6_32973575
ENST00000229829	ENSG00000204252	hsa-miR-5189-5p	HLA-DOA	6	-1	32973553	32973578	6_32973575
ENST00000361690	ENSG00000096063	hsa-miR-3922-5p	SRPK1	6	-1	35801794	35801816	6_35801801
ENST00000373822	ENSG00000096063	hsa-miR-3922-5p	SRPK1	6	-1	35801794	35801816	6_35801801
ENST00000423325	ENSG00000096063	hsa-miR-3922-5p	SRPK1	6	-1	35801794	35801816	6_35801801
ENST00000361690	ENSG00000096063	hsa-miR-3922-5p	SRPK1	6	-1	35801794	35801816	6_35801802
ENST00000373822	ENSG00000096063	hsa-miR-3922-5p	SRPK1	6	-1	35801794	35801816	6_35801802
ENST00000423325	ENSG00000096063	hsa-miR-3922-5p	SRPK1	6	-1	35801794	35801816	6_35801802
ENST00000493763	ENSG00000146223	hsa-miR-5694	RPL7L1	6	1	42855940	42855961	6_42855954
ENST00000493763	ENSG00000146223	hsa-miR-6884-5p	RPL7L1	6	1	42855955	42855978	6_42855962
ENST00000493763	ENSG00000146223	hsa-miR-6884-5p	RPL7L1	6	1	42855955	42855978	6_42855972
ENST00000493763	ENSG00000146223	hsa-miR-1273d	RPL7L1	6	1	42855967	42855991	6_42855972
ENST00000493763	ENSG00000146223	hsa-miR-6732-5p	RPL7L1	6	1	42855968	42855986	6_42855972
ENST00000493763	ENSG00000146223	hsa-miR-4459	RPL7L1	6	1	42855966	42855987	6_42855972
ENST00000493763	ENSG00000146223	hsa-miR-6134	RPL7L1	6	1	42855967	42855984	6_42855972
ENST00000493763	ENSG00000146223	hsa-miR-665	RPL7L1	6	1	42855969	42855988	6_42855972
ENST00000493763	ENSG00000146223	hsa-miR-1273d	RPL7L1	6	1	42855967	42855991	6_42855979
ENST00000493763	ENSG00000146223	hsa-miR-1273e	RPL7L1	6	1	42855976	42855997	6_42855979
ENST00000493763	ENSG00000146223	hsa-miR-6732-5p	RPL7L1	6	1	42855968	42855986	6_42855979
ENST00000493763	ENSG00000146223	hsa-miR-4459	RPL7L1	6	1	42855966	42855987	6_42855979
ENST00000493763	ENSG00000146223	hsa-miR-6134	RPL7L1	6	1	42855967	42855984	6_42855979
ENST00000493763	ENSG00000146223	hsa-miR-665	RPL7L1	6	1	42855969	42855988	6_42855979
ENST00000493763	ENSG00000146223	hsa-miR-5589-5p	RPL7L1	6	1	42856034	42856054	6_42856039
ENST00000493763	ENSG00000146223	hsa-miR-5589-5p	RPL7L1	6	1	42856034	42856054	6_42856047
ENST00000493763	ENSG00000146223	hsa-miR-5589-5p	RPL7L1	6	1	42856034	42856054	6_42856051
ENST00000493763	ENSG00000146223	hsa-miR-3689b-3p	RPL7L1	6	1	42856136	42856157	6_42856156
ENST00000493763	ENSG00000146223	hsa-miR-3689c	RPL7L1	6	1	42856136	42856157	6_42856156
ENST00000493763	ENSG00000146223	hsa-miR-6779-5p	RPL7L1	6	1	42856138	42856157	6_42856156
ENST00000493763	ENSG00000146223	hsa-miR-1273h-5p	RPL7L1	6	1	42856137	42856157	6_42856156
ENST00000493763	ENSG00000146223	hsa-miR-3934-5p	RPL7L1	6	1	42856900	42856922	6_42856905
ENST00000493763	ENSG00000146223	hsa-miR-5095	RPL7L1	6	1	42856904	42856924	6_42856905
ENST00000493763	ENSG00000146223	hsa-miR-3934-5p	RPL7L1	6	1	42856900	42856922	6_42856917
ENST00000493763	ENSG00000146223	hsa-miR-5095	RPL7L1	6	1	42856904	42856924	6_42856917
ENST00000493763	ENSG00000146223	hsa-miR-6894-3p	RPL7L1	6	1	42856936	42856955	6_42856937
ENST00000493763	ENSG00000146223	hsa-miR-4763-5p	RPL7L1	6	1	42856934	42856954	6_42856937
ENST00000493763	ENSG00000146223	hsa-miR-4452	RPL7L1	6	1	42856956	42856978	6_42856978
ENST00000296861	ENSG00000146072	hsa-miR-1289	TNFRSF21	6	-1	47200378	47200403	6_47200394
ENST00000244426	ENSG00000112146	hsa-miR-1277-5p	FBXO9	6	1	52962720	52962743	6_52962728
ENST00000244426	ENSG00000112146	hsa-miR-5011-5p	FBXO9	6	1	52962710	52962732	6_52962728
ENST00000323557	ENSG00000112146	hsa-miR-5011-5p	FBXO9	6	1	52962710	52962732	6_52962728
ENST00000323557	ENSG00000112146	hsa-miR-1277-5p	FBXO9	6	1	52962720	52962743	6_52962728
ENST00000355773	ENSG00000119899	hsa-miR-619-5p	SLC17A5	6	-1	74304008	74304029	6_74304014
ENST00000355773	ENSG00000119899	hsa-miR-5095	SLC17A5	6	-1	74304002	74304022	6_74304014
ENST00000355773	ENSG00000119899	hsa-miR-6789-3p	SLC17A5	6	-1	74303998	74304018	6_74304014
ENST00000369838	ENSG00000198478	hsa-miR-182-5p	SH3BGRL2	6	1	80410532	80410554	6_80410532
ENST00000369244	ENSG00000112234	hsa-miR-6878-5p	FBXL4	6	-1	99321459	99321481	6_99321481
ENST00000230122	ENSG00000112365	hsa-miR-3171	ZBTB24	6	-1	109785996	109786019	6_109786003
ENST00000368847	ENSG00000173214	hsa-miR-619-5p	KIAA1919	6	1	111588756	111588777	6_111588761
ENST00000368847	ENSG00000173214	hsa-miR-93-5p	KIAA1919	6	1	111588761	111588783	6_111588761
ENST00000368847	ENSG00000173214	hsa-miR-5095	KIAA1919	6	1	111588750	111588770	6_111588761
ENST00000368847	ENSG00000173214	hsa-miR-20a-5p	KIAA1919	6	1	111588761	111588783	6_111588761
ENST00000368847	ENSG00000173214	hsa-miR-17-5p	KIAA1919	6	1	111588761	111588783	6_111588761
ENST00000368847	ENSG00000173214	hsa-miR-20b-5p	KIAA1919	6	1	111588761	111588783	6_111588761
ENST00000368847	ENSG00000173214	hsa-miR-6848-5p	KIAA1919	6	1	111590640	111590662	6_111590655
ENST00000368847	ENSG00000173214	hsa-miR-6884-5p	KIAA1919	6	1	111590640	111590661	6_111590655
ENST00000368847	ENSG00000173214	hsa-miR-3929	KIAA1919	6	1	111590638	111590660	6_111590655
ENST00000368847	ENSG00000173214	hsa-miR-3681-3p	KIAA1919	6	1	111590674	111590696	6_111590677
ENST00000368847	ENSG00000173214	hsa-miR-5189-5p	KIAA1919	6	1	111590676	111590701	6_111590677
ENST00000368847	ENSG00000173214	hsa-miR-6847-3p	KIAA1919	6	1	111590670	111590689	6_111590677
ENST00000368847	ENSG00000173214	hsa-miR-4446-3p	KIAA1919	6	1	111590679	111590705	6_111590683
ENST00000368847	ENSG00000173214	hsa-miR-3681-3p	KIAA1919	6	1	111590674	111590696	6_111590683
ENST00000368847	ENSG00000173214	hsa-miR-5001-5p	KIAA1919	6	1	111590681	111590704	6_111590683
ENST00000368847	ENSG00000173214	hsa-miR-762	KIAA1919	6	1	111590682	111590704	6_111590683
ENST00000368847	ENSG00000173214	hsa-miR-3187-5p	KIAA1919	6	1	111590681	111590701	6_111590683
ENST00000368847	ENSG00000173214	hsa-miR-5189-5p	KIAA1919	6	1	111590676	111590701	6_111590683
ENST00000368847	ENSG00000173214	hsa-miR-6847-3p	KIAA1919	6	1	111590670	111590689	6_111590683
ENST00000258739	ENSG00000136240	hsa-miR-3714	KDELR2	7	-1	6502443	6502464	7_6502454
ENST00000258739	ENSG00000136240	hsa-miR-3714	KDELR2	7	-1	6502443	6502464	7_6502457
ENST00000258739	ENSG00000136240	hsa-miR-3714	KDELR2	7	-1	6502443	6502464	7_6502458
ENST00000258739	ENSG00000136240	hsa-miR-3714	KDELR2	7	-1	6502443	6502464	7_6502459
ENST00000242057	ENSG00000106546	hsa-miR-3159	AHR	7	1	17384670	17384691	7_17384685
ENST00000242057	ENSG00000106546	hsa-miR-373-3p	AHR	7	1	17384675	17384698	7_17384685
ENST00000242057	ENSG00000106546	hsa-miR-5095	AHR	7	1	17384666	17384686	7_17384685
ENST00000242057	ENSG00000106546	hsa-miR-619-5p	AHR	7	1	17384672	17384693	7_17384685
ENST00000242057	ENSG00000106546	hsa-miR-3159	AHR	7	1	17384670	17384691	7_17384686
ENST00000242057	ENSG00000106546	hsa-miR-373-3p	AHR	7	1	17384675	17384698	7_17384686
ENST00000242057	ENSG00000106546	hsa-miR-5095	AHR	7	1	17384666	17384686	7_17384686
ENST00000242057	ENSG00000106546	hsa-miR-619-5p	AHR	7	1	17384672	17384693	7_17384686
ENST00000305786	ENSG00000172115	hsa-miR-96-5p	CYCS	7	-1	25159985	25160006	7_25160004
ENST00000305786	ENSG00000172115	hsa-miR-125b-5p	CYCS	7	-1	25161275	25161298	7_25161291
ENST00000305786	ENSG00000172115	hsa-miR-3140-5p	CYCS	7	-1	25161278	25161297	7_25161291
ENST00000305786	ENSG00000172115	hsa-miR-221-3p	CYCS	7	-1	25161287	25161308	7_25161291
ENST00000305786	ENSG00000172115	hsa-miR-5000-5p	CYCS	7	-1	25161317	25161338	7_25161331
ENST00000305786	ENSG00000172115	hsa-miR-5000-5p	CYCS	7	-1	25161317	25161338	7_25161334
ENST00000311813	ENSG00000240583	hsa-miR-3978	AQP1	7	1	30963919	30963940	7_30963919
ENST00000441328	ENSG00000240583	hsa-miR-3978	AQP1	7	1	30963919	30963940	7_30963919
ENST00000318709	ENSG00000105778	hsa-miR-6867-5p	AVL9	7	1	32626072	32626094	7_32626082
ENST00000446718	ENSG00000105778	hsa-miR-6867-5p	AVL9	7	1	32626072	32626094	7_32626082
ENST00000481238	ENSG00000158604	hsa-miR-449b-5p	TMED4	7	-1	44620294	44620315	7_44620301
ENST00000481238	ENSG00000158604	hsa-miR-449c-5p	TMED4	7	-1	44620292	44620316	7_44620301
ENST00000481238	ENSG00000158604	hsa-miR-8056	TMED4	7	-1	44620293	44620311	7_44620301
ENST00000481238	ENSG00000158604	hsa-miR-449a	TMED4	7	-1	44620294	44620315	7_44620301
ENST00000481238	ENSG00000158604	hsa-miR-449b-5p	TMED4	7	-1	44620294	44620315	7_44620311
ENST00000481238	ENSG00000158604	hsa-miR-449c-5p	TMED4	7	-1	44620292	44620316	7_44620311
ENST00000481238	ENSG00000158604	hsa-miR-3689c	TMED4	7	-1	44620304	44620326	7_44620311
ENST00000481238	ENSG00000158604	hsa-miR-3192-5p	TMED4	7	-1	44620305	44620327	7_44620311
ENST00000481238	ENSG00000158604	hsa-miR-8056	TMED4	7	-1	44620293	44620311	7_44620311
ENST00000481238	ENSG00000158604	hsa-miR-3689b-3p	TMED4	7	-1	44620304	44620326	7_44620311
ENST00000481238	ENSG00000158604	hsa-miR-449a	TMED4	7	-1	44620294	44620315	7_44620311
ENST00000468812	ENSG00000196262	hsa-miR-1303	PPIA	7	1	44841487	44841508	7_44841489
ENST00000468812	ENSG00000196262	hsa-miR-1285-5p	PPIA	7	1	44841477	44841497	7_44841489
ENST00000468812	ENSG00000196262	hsa-miR-501-3p	PPIA	7	1	44841516	44841539	7_44841519
ENST00000468812	ENSG00000196262	hsa-miR-502-3p	PPIA	7	1	44841516	44841539	7_44841519
ENST00000468812	ENSG00000196262	hsa-miR-1972	PPIA	7	1	44841509	44841530	7_44841519
ENST00000395326	ENSG00000241258	hsa-miR-1271-3p	CRCP	7	1	65619291	65619311	7_65619292
ENST00000395326	ENSG00000241258	hsa-miR-510-5p	CRCP	7	1	65619269	65619292	7_65619292
ENST00000415001	ENSG00000241258	hsa-miR-510-5p	CRCP	7	1	65619269	65619292	7_65619292
ENST00000415001	ENSG00000241258	hsa-miR-1271-3p	CRCP	7	1	65619291	65619311	7_65619292
ENST00000351004	ENSG00000127955	hsa-miR-8485	GNAI1	7	1	79848343	79848363	7_79848343
ENST00000435423	ENSG00000127914	hsa-miR-373-3p	AKAP9	7	1	91719673	91719696	7_91719683
ENST00000435423	ENSG00000127914	hsa-miR-619-5p	AKAP9	7	1	91719670	91719691	7_91719683
ENST00000435423	ENSG00000127914	hsa-miR-20b-5p	AKAP9	7	1	91719675	91719697	7_91719683
ENST00000435423	ENSG00000127914	hsa-miR-106a-5p	AKAP9	7	1	91719675	91719697	7_91719683
ENST00000435423	ENSG00000127914	hsa-miR-106b-5p	AKAP9	7	1	91719677	91719697	7_91719683
ENST00000435423	ENSG00000127914	hsa-miR-3159	AKAP9	7	1	91719668	91719689	7_91719683
ENST00000435423	ENSG00000127914	hsa-miR-20a-5p	AKAP9	7	1	91719675	91719697	7_91719683
ENST00000435423	ENSG00000127914	hsa-miR-17-5p	AKAP9	7	1	91719675	91719697	7_91719683
ENST00000435423	ENSG00000127914	hsa-miR-93-5p	AKAP9	7	1	91719675	91719697	7_91719683
ENST00000435423	ENSG00000127914	hsa-miR-373-3p	AKAP9	7	1	91719673	91719696	7_91719684
ENST00000435423	ENSG00000127914	hsa-miR-619-5p	AKAP9	7	1	91719670	91719691	7_91719684
ENST00000435423	ENSG00000127914	hsa-miR-20b-5p	AKAP9	7	1	91719675	91719697	7_91719684
ENST00000435423	ENSG00000127914	hsa-miR-106a-5p	AKAP9	7	1	91719675	91719697	7_91719684
ENST00000435423	ENSG00000127914	hsa-miR-106b-5p	AKAP9	7	1	91719677	91719697	7_91719684
ENST00000435423	ENSG00000127914	hsa-miR-3159	AKAP9	7	1	91719668	91719689	7_91719684
ENST00000435423	ENSG00000127914	hsa-miR-20a-5p	AKAP9	7	1	91719675	91719697	7_91719684
ENST00000435423	ENSG00000127914	hsa-miR-17-5p	AKAP9	7	1	91719675	91719697	7_91719684
ENST00000435423	ENSG00000127914	hsa-miR-93-5p	AKAP9	7	1	91719675	91719697	7_91719684
ENST00000265742	ENSG00000001629	hsa-miR-6510-5p	ANKIB1	7	1	92029898	92029923	7_92029900
ENST00000394163	ENSG00000197343	hsa-miR-6778-5p	ZNF655	7	1	99172106	99172127	7_99172127
ENST00000424881	ENSG00000197343	hsa-miR-6778-5p	ZNF655	7	1	99172106	99172127	7_99172127
ENST00000457942	ENSG00000106554	hsa-miR-6126	CHCHD3	7	-1	132720585	132720602	7_132720596
ENST00000330387	ENSG00000182158	hsa-miR-671-5p	CREB3L2	7	-1	137560460	137560481	7_137560460
ENST00000330387	ENSG00000182158	hsa-miR-671-5p	CREB3L2	7	-1	137560460	137560481	7_137560463
ENST00000275820	ENSG00000146909	hsa-miR-1178-3p	NOM1	7	1	156765452	156765473	7_156765465
ENST00000275820	ENSG00000146909	hsa-miR-4772-3p	NOM1	7	1	156765445	156765467	7_156765465
ENST00000275820	ENSG00000146909	hsa-miR-1304-3p	NOM1	7	1	156765450	156765471	7_156765465
ENST00000275820	ENSG00000146909	hsa-miR-504-3p	NOM1	7	1	156765473	156765494	7_156765494
ENST00000275820	ENSG00000146909	hsa-miR-4430	NOM1	7	1	156765480	156765498	7_156765494
ENST00000275820	ENSG00000146909	hsa-miR-3135b	NOM1	7	1	156765480	156765497	7_156765494
ENST00000324079	ENSG00000180190	hsa-miR-627-3p	TDRP	8	-1	440884	440903	8_440890
ENST00000353047	ENSG00000164733	hsa-miR-6089	CTSB	8	-1	11701317	11701343	8_11701323
ENST00000354550	ENSG00000120907	hsa-miR-8060	ADRA1A	8	-1	26623479	26623505	8_26623480
ENST00000354550	ENSG00000120907	hsa-miR-8060	ADRA1A	8	-1	26623479	26623505	8_26623481
ENST00000221130	ENSG00000104687	hsa-miR-1285-3p	GSR	8	-1	30535959	30535981	8_30535975
ENST00000221130	ENSG00000104687	hsa-miR-5684	GSR	8	-1	30535970	30535989	8_30535975
ENST00000221130	ENSG00000104687	hsa-miR-3187-5p	GSR	8	-1	30535960	30535981	8_30535975
ENST00000221130	ENSG00000104687	hsa-miR-1285-3p	GSR	8	-1	30535959	30535981	8_30535980
ENST00000221130	ENSG00000104687	hsa-miR-1273g-3p	GSR	8	-1	30535976	30535996	8_30535980
ENST00000221130	ENSG00000104687	hsa-miR-5684	GSR	8	-1	30535970	30535989	8_30535980
ENST00000221130	ENSG00000104687	hsa-miR-3187-5p	GSR	8	-1	30535960	30535981	8_30535980
ENST00000221130	ENSG00000104687	hsa-miR-4695-5p	GSR	8	-1	30536008	30536029	8_30536015
ENST00000221130	ENSG00000104687	hsa-let-7b-5p	GSR	8	-1	30536006	30536027	8_30536015
ENST00000221130	ENSG00000104687	hsa-miR-4763-3p	GSR	8	-1	30536003	30536025	8_30536015
ENST00000221130	ENSG00000104687	hsa-miR-665	GSR	8	-1	30536012	30536031	8_30536015
ENST00000221130	ENSG00000104687	hsa-miR-6511a-5p	GSR	8	-1	30536004	30536026	8_30536015
ENST00000221130	ENSG00000104687	hsa-miR-4459	GSR	8	-1	30536009	30536030	8_30536015
ENST00000221130	ENSG00000104687	hsa-miR-4695-5p	GSR	8	-1	30536008	30536029	8_30536016
ENST00000221130	ENSG00000104687	hsa-let-7b-5p	GSR	8	-1	30536006	30536027	8_30536016
ENST00000221130	ENSG00000104687	hsa-miR-4763-3p	GSR	8	-1	30536003	30536025	8_30536016
ENST00000221130	ENSG00000104687	hsa-miR-665	GSR	8	-1	30536012	30536031	8_30536016
ENST00000221130	ENSG00000104687	hsa-miR-6511a-5p	GSR	8	-1	30536004	30536026	8_30536016
ENST00000221130	ENSG00000104687	hsa-miR-4459	GSR	8	-1	30536009	30536030	8_30536016
ENST00000221130	ENSG00000104687	hsa-miR-1271-3p	GSR	8	-1	30536064	30536083	8_30536078
ENST00000414019	ENSG00000104687	hsa-miR-5684	GSR	8	-1	30535971	30535990	8_30535975
ENST00000414019	ENSG00000104687	hsa-miR-3187-5p	GSR	8	-1	30535961	30535982	8_30535975
ENST00000414019	ENSG00000104687	hsa-miR-1285-3p	GSR	8	-1	30535960	30535982	8_30535975
ENST00000414019	ENSG00000104687	hsa-miR-5684	GSR	8	-1	30535971	30535990	8_30535980
ENST00000414019	ENSG00000104687	hsa-miR-3187-5p	GSR	8	-1	30535961	30535982	8_30535980
ENST00000414019	ENSG00000104687	hsa-miR-1273g-3p	GSR	8	-1	30535977	30535997	8_30535980
ENST00000414019	ENSG00000104687	hsa-miR-1285-3p	GSR	8	-1	30535960	30535982	8_30535980
ENST00000414019	ENSG00000104687	hsa-let-7b-5p	GSR	8	-1	30536007	30536028	8_30536015
ENST00000414019	ENSG00000104687	hsa-miR-4695-5p	GSR	8	-1	30536009	30536030	8_30536015
ENST00000414019	ENSG00000104687	hsa-miR-6511a-5p	GSR	8	-1	30536005	30536027	8_30536015
ENST00000414019	ENSG00000104687	hsa-miR-4763-3p	GSR	8	-1	30536004	30536026	8_30536015
ENST00000414019	ENSG00000104687	hsa-miR-665	GSR	8	-1	30536013	30536032	8_30536015
ENST00000414019	ENSG00000104687	hsa-miR-4459	GSR	8	-1	30536010	30536031	8_30536015
ENST00000414019	ENSG00000104687	hsa-let-7b-5p	GSR	8	-1	30536007	30536028	8_30536016
ENST00000414019	ENSG00000104687	hsa-miR-4695-5p	GSR	8	-1	30536009	30536030	8_30536016
ENST00000414019	ENSG00000104687	hsa-miR-6511a-5p	GSR	8	-1	30536005	30536027	8_30536016
ENST00000414019	ENSG00000104687	hsa-miR-4763-3p	GSR	8	-1	30536004	30536026	8_30536016
ENST00000414019	ENSG00000104687	hsa-miR-665	GSR	8	-1	30536013	30536032	8_30536016
ENST00000414019	ENSG00000104687	hsa-miR-4459	GSR	8	-1	30536010	30536031	8_30536016
ENST00000414019	ENSG00000104687	hsa-miR-1271-3p	GSR	8	-1	30536065	30536084	8_30536078
ENST00000430430	ENSG00000205189	hsa-miR-6510-5p	ZBTB10	8	1	81435851	81435872	8_81435853
ENST00000265814	ENSG00000079102	hsa-miR-511-5p	RUNX1T1	8	-1	92971163	92971183	8_92971183
ENST00000336273	ENSG00000147649	hsa-miR-619-5p	MTDH	8	1	98740881	98740902	8_98740894
ENST00000336273	ENSG00000147649	hsa-miR-5095	MTDH	8	1	98740875	98740895	8_98740894
ENST00000336273	ENSG00000147649	hsa-miR-4538	MTDH	8	1	98740879	98740904	8_98740894
ENST00000336273	ENSG00000147649	hsa-miR-619-5p	MTDH	8	1	98740881	98740902	8_98740900
ENST00000336273	ENSG00000147649	hsa-miR-4538	MTDH	8	1	98740879	98740904	8_98740900
ENST00000336273	ENSG00000147649	hsa-miR-6749-3p	MTDH	8	1	98740909	98740928	8_98740916
ENST00000543107	ENSG00000164933	hsa-let-7a-5p	SLC25A32	8	-1	104412468	104412490	8_104412474
ENST00000543107	ENSG00000164933	hsa-let-7d-5p	SLC25A32	8	-1	104412468	104412490	8_104412474
ENST00000543107	ENSG00000164933	hsa-miR-2467-3p	SLC25A32	8	-1	104412472	104412493	8_104412474
ENST00000543107	ENSG00000164933	hsa-let-7c-5p	SLC25A32	8	-1	104412468	104412490	8_104412474
ENST00000378204	ENSG00000182197	hsa-miR-513b-3p	EXT1	8	-1	118808613	118808634	8_118808624
ENST00000378204	ENSG00000182197	hsa-miR-6783-5p	EXT1	8	-1	118808619	118808641	8_118808624
ENST00000378204	ENSG00000182197	hsa-miR-513b-3p	EXT1	8	-1	118808613	118808634	8_118808625
ENST00000378204	ENSG00000182197	hsa-miR-6783-5p	EXT1	8	-1	118808619	118808641	8_118808625
ENST00000378204	ENSG00000182197	hsa-miR-513b-3p	EXT1	8	-1	118808613	118808634	8_118808626
ENST00000378204	ENSG00000182197	hsa-miR-6783-5p	EXT1	8	-1	118808619	118808641	8_118808626
ENST00000330824	ENSG00000182851	hsa-miR-18a-3p	GPIHBP1	8	1	144298140	144298163	8_144298159
ENST00000396594	ENSG00000159921	hsa-miR-143-5p	GNE	9	-1	36215058	36215080	9_36215065
ENST00000396594	ENSG00000159921	hsa-miR-504-3p	GNE	9	-1	36215062	36215083	9_36215065
ENST00000396594	ENSG00000159921	hsa-miR-3135b	GNE	9	-1	36215064	36215086	9_36215065
ENST00000377792	ENSG00000137054	hsa-miR-1303	POLR1E	9	1	37503390	37503411	9_37503392
ENST00000377798	ENSG00000137054	hsa-miR-1303	POLR1E	9	1	37503390	37503411	9_37503392
ENST00000442009	ENSG00000137054	hsa-miR-1303	POLR1E	9	1	37503390	37503411	9_37503392
ENST00000237937	ENSG00000107372	hsa-miR-92b-3p	ZFAND5	9	-1	74968638	74968660	9_74968660
ENST00000237937	ENSG00000107372	hsa-miR-92a-3p	ZFAND5	9	-1	74968638	74968660	9_74968660
ENST00000237937	ENSG00000107372	hsa-miR-1273g-3p	ZFAND5	9	-1	74968642	74968662	9_74968660
ENST00000446284	ENSG00000119321	hsa-miR-558	FKBP15	9	-1	115926197	115926216	9_115926200
ENST00000446284	ENSG00000119321	hsa-miR-6760-5p	FKBP15	9	-1	115926179	115926200	9_115926200
ENST00000446284	ENSG00000119321	hsa-miR-558	FKBP15	9	-1	115926197	115926216	9_115926201
ENST00000446284	ENSG00000119321	hsa-miR-558	FKBP15	9	-1	115926197	115926216	9_115926202
ENST00000446284	ENSG00000119321	hsa-miR-558	FKBP15	9	-1	115926197	115926216	9_115926204
ENST00000371753	ENSG00000148411	hsa-miR-6779-3p	NACC2	9	-1	138899518	138899538	9_138899528
ENST00000371753	ENSG00000148411	hsa-miR-6775-3p	NACC2	9	-1	138899518	138899538	9_138899528
ENST00000371753	ENSG00000148411	hsa-miR-6720-5p	NACC2	9	-1	138899519	138899541	9_138899528
ENST00000421196	ENSG00000151632	hsa-miR-4520-5p	AKR1C2	10	-1	5032055	5032074	10_5032062
ENST00000421196	ENSG00000151632	hsa-miR-4778-3p	AKR1C2	10	-1	5032045	5032065	10_5032062
ENST00000421196	ENSG00000151632	hsa-miR-4520-5p	AKR1C2	10	-1	5032055	5032074	10_5032068
ENST00000407674	ENSG00000151632	hsa-miR-4722-5p	AKR1C2	10	-1	5032055	5032078	10_5032062
ENST00000407674	ENSG00000151632	hsa-miR-4722-5p	AKR1C2	10	-1	5032055	5032078	10_5032068
ENST00000492996	ENSG00000148634	hsa-miR-339-5p	HERC4	10	-1	69829605	69829629	10_69829610
ENST00000372945	ENSG00000182180	hsa-miR-4755-3p	MRPS16	10	-1	75008717	75008737	10_75008731
ENST00000372945	ENSG00000182180	hsa-miR-6724-5p	MRPS16	10	-1	75008729	75008751	10_75008731
ENST00000372945	ENSG00000182180	hsa-miR-1291	MRPS16	10	-1	75008728	75008749	10_75008731
ENST00000372945	ENSG00000182180	hsa-miR-1972	MRPS16	10	-1	75008720	75008740	10_75008731
ENST00000372945	ENSG00000182180	hsa-miR-4768-3p	MRPS16	10	-1	75008859	75008878	10_75008873
ENST00000372945	ENSG00000182180	hsa-miR-4768-3p	MRPS16	10	-1	75008859	75008878	10_75008876
ENST00000372945	ENSG00000182180	hsa-miR-4769-5p	MRPS16	10	-1	75008949	75008973	10_75008955
ENST00000372945	ENSG00000182180	hsa-miR-3156-5p	MRPS16	10	-1	75008940	75008959	10_75008955
ENST00000372945	ENSG00000182180	hsa-miR-6500-3p	MRPS16	10	-1	75008959	75008978	10_75008965
ENST00000372945	ENSG00000182180	hsa-miR-4769-5p	MRPS16	10	-1	75008949	75008973	10_75008965
ENST00000372945	ENSG00000182180	hsa-miR-4461	MRPS16	10	-1	75009563	75009585	10_75009585
ENST00000372940	ENSG00000182180	hsa-miR-3934-5p	MRPS16	10	-1	75008774	75008796	10_75008792
ENST00000372940	ENSG00000182180	hsa-miR-373-3p	MRPS16	10	-1	75008787	75008810	10_75008792
ENST00000372940	ENSG00000182180	hsa-miR-93-5p	MRPS16	10	-1	75008789	75008811	10_75008792
ENST00000372940	ENSG00000182180	hsa-miR-20b-5p	MRPS16	10	-1	75008789	75008811	10_75008792
ENST00000372940	ENSG00000182180	hsa-miR-106a-5p	MRPS16	10	-1	75008789	75008811	10_75008792
ENST00000372940	ENSG00000182180	hsa-miR-17-5p	MRPS16	10	-1	75008789	75008811	10_75008792
ENST00000372940	ENSG00000182180	hsa-miR-619-5p	MRPS16	10	-1	75008784	75008805	10_75008792
ENST00000372940	ENSG00000182180	hsa-miR-106b-5p	MRPS16	10	-1	75008791	75008811	10_75008792
ENST00000372940	ENSG00000182180	hsa-miR-20a-5p	MRPS16	10	-1	75008789	75008811	10_75008792
ENST00000372940	ENSG00000182180	hsa-miR-372-3p	MRPS16	10	-1	75008783	75008810	10_75008792
ENST00000372940	ENSG00000182180	hsa-miR-373-3p	MRPS16	10	-1	75008787	75008810	10_75008797
ENST00000372940	ENSG00000182180	hsa-miR-93-5p	MRPS16	10	-1	75008789	75008811	10_75008797
ENST00000372940	ENSG00000182180	hsa-miR-20b-5p	MRPS16	10	-1	75008789	75008811	10_75008797
ENST00000372940	ENSG00000182180	hsa-miR-106a-5p	MRPS16	10	-1	75008789	75008811	10_75008797
ENST00000372940	ENSG00000182180	hsa-miR-17-5p	MRPS16	10	-1	75008789	75008811	10_75008797
ENST00000372940	ENSG00000182180	hsa-miR-619-5p	MRPS16	10	-1	75008784	75008805	10_75008797
ENST00000372940	ENSG00000182180	hsa-miR-106b-5p	MRPS16	10	-1	75008791	75008811	10_75008797
ENST00000372940	ENSG00000182180	hsa-miR-20a-5p	MRPS16	10	-1	75008789	75008811	10_75008797
ENST00000372940	ENSG00000182180	hsa-miR-372-3p	MRPS16	10	-1	75008783	75008810	10_75008797
ENST00000372940	ENSG00000182180	hsa-miR-29b-1-5p	MRPS16	10	-1	75008835	75008858	10_75008841
ENST00000372940	ENSG00000182180	hsa-miR-29b-2-5p	MRPS16	10	-1	75008836	75008857	10_75008841
ENST00000372940	ENSG00000182180	hsa-miR-1303	MRPS16	10	-1	75008868	75008889	10_75008873
ENST00000372940	ENSG00000182180	hsa-miR-1303	MRPS16	10	-1	75008868	75008889	10_75008876
ENST00000372940	ENSG00000182180	hsa-miR-550a-3p	MRPS16	10	-1	75008945	75008966	10_75008955
ENST00000372940	ENSG00000182180	hsa-miR-1245a	MRPS16	10	-1	75008950	75008970	10_75008955
ENST00000372940	ENSG00000182180	hsa-miR-550a-3p	MRPS16	10	-1	75008945	75008966	10_75008965
ENST00000372940	ENSG00000182180	hsa-miR-1245a	MRPS16	10	-1	75008950	75008970	10_75008965
ENST00000372940	ENSG00000182180	hsa-miR-6791-3p	MRPS16	10	-1	75008965	75008984	10_75008965
ENST00000371227	ENSG00000095637	hsa-miR-4680-3p	SORBS1	10	-1	97072736	97072757	10_97072738
ENST00000306402	ENSG00000095637	hsa-miR-4680-3p	SORBS1	10	-1	97072738	97072759	10_97072738
ENST00000371249	ENSG00000095637	hsa-miR-4680-3p	SORBS1	10	-1	97072738	97072759	10_97072738
ENST00000371021	ENSG00000165879	hsa-miR-6507-3p	FRAT1	10	1	99080231	99080250	10_99080249
ENST00000526757	ENSG00000166444	hsa-miR-378a-3p	ST5	11	-1	8714901	8714924	11_8714905
ENST00000526757	ENSG00000166444	hsa-miR-422a	ST5	11	-1	8714901	8714924	11_8714905
ENST00000526757	ENSG00000166444	hsa-miR-378c	ST5	11	-1	8714898	8714924	11_8714905
ENST00000534127	ENSG00000166444	hsa-miR-378c	ST5	11	-1	8714898	8714924	11_8714905
ENST00000534127	ENSG00000166444	hsa-miR-422a	ST5	11	-1	8714901	8714924	11_8714905
ENST00000534127	ENSG00000166444	hsa-miR-378a-3p	ST5	11	-1	8714901	8714924	11_8714905
ENST00000313726	ENSG00000166444	hsa-miR-422a	ST5	11	-1	8714902	8714925	11_8714905
ENST00000313726	ENSG00000166444	hsa-miR-378a-3p	ST5	11	-1	8714902	8714925	11_8714905
ENST00000313726	ENSG00000166444	hsa-miR-378c	ST5	11	-1	8714899	8714925	11_8714905
ENST00000530991	ENSG00000166444	hsa-miR-378c	ST5	11	-1	8714900	8714926	11_8714905
ENST00000530991	ENSG00000166444	hsa-miR-378a-3p	ST5	11	-1	8714903	8714926	11_8714905
ENST00000530991	ENSG00000166444	hsa-miR-422a	ST5	11	-1	8714903	8714926	11_8714905
ENST00000357665	ENSG00000166444	hsa-miR-378a-3p	ST5	11	-1	8714905	8714928	11_8714905
ENST00000357665	ENSG00000166444	hsa-miR-422a	ST5	11	-1	8714905	8714928	11_8714905
ENST00000357665	ENSG00000166444	hsa-miR-378c	ST5	11	-1	8714902	8714928	11_8714905
ENST00000531120	ENSG00000149100	hsa-miR-5189-5p	EIF3M	11	1	32625839	32625865	11_32625863
ENST00000531120	ENSG00000149100	hsa-miR-4786-5p	EIF3M	11	1	32625856	32625874	11_32625863
ENST00000531120	ENSG00000149100	hsa-miR-1285-3p	EIF3M	11	1	32625844	32625865	11_32625863
ENST00000531120	ENSG00000149100	hsa-miR-3187-5p	EIF3M	11	1	32625845	32625865	11_32625863
ENST00000531120	ENSG00000149100	hsa-miR-6773-5p	EIF3M	11	1	32625870	32625892	11_32625892
ENST00000531120	ENSG00000149100	hsa-miR-6788-5p	EIF3M	11	1	32625896	32625918	11_32625904
ENST00000531120	ENSG00000149100	hsa-miR-6871-5p	EIF3M	11	1	32625898	32625919	11_32625904
ENST00000531120	ENSG00000149100	hsa-miR-6788-5p	EIF3M	11	1	32625896	32625918	11_32625918
ENST00000531120	ENSG00000149100	hsa-miR-6871-5p	EIF3M	11	1	32625898	32625919	11_32625918
ENST00000531120	ENSG00000149100	hsa-miR-6871-5p	EIF3M	11	1	32625898	32625919	11_32625919
ENST00000525680	ENSG00000175274	hsa-miR-3622b-5p	TP53I11	11	-1	44954596	44954619	11_44954601
ENST00000525680	ENSG00000175274	hsa-miR-7160-3p	TP53I11	11	-1	44954590	44954610	11_44954601
ENST00000525680	ENSG00000175274	hsa-miR-874-5p	TP53I11	11	-1	44954587	44954608	11_44954601
ENST00000525680	ENSG00000175274	hsa-miR-4763-3p	TP53I11	11	-1	44954590	44954613	11_44954601
ENST00000525680	ENSG00000175274	hsa-miR-940	TP53I11	11	-1	44954594	44954614	11_44954601
ENST00000525680	ENSG00000175274	hsa-miR-6836-5p	TP53I11	11	-1	44954590	44954612	11_44954601
ENST00000525680	ENSG00000175274	hsa-miR-6806-5p	TP53I11	11	-1	44954600	44954622	11_44954601
ENST00000525680	ENSG00000175274	hsa-miR-612	TP53I11	11	-1	44954593	44954616	11_44954601
ENST00000525680	ENSG00000175274	hsa-miR-4673	TP53I11	11	-1	44954601	44954622	11_44954601
ENST00000418331	ENSG00000149177	hsa-miR-4716-3p	PTPRJ	11	1	48189152	48189173	11_48189154
ENST00000310128	ENSG00000175538	hsa-miR-6865-5p	KCNE3	11	-1	74166891	74166913	11_74166911
ENST00000532485	ENSG00000078124	hsa-miR-4685-5p	ACER3	11	1	76736696	76736720	11_76736720
ENST00000524463	ENSG00000109861	hsa-miR-6766-5p	CTSC	11	-1	88055538	88055559	11_88055556
ENST00000524463	ENSG00000109861	hsa-miR-4769-5p	CTSC	11	-1	88055557	88055580	11_88055562
ENST00000524463	ENSG00000109861	hsa-miR-4769-5p	CTSC	11	-1	88055557	88055580	11_88055563
ENST00000524463	ENSG00000109861	hsa-miR-4769-5p	CTSC	11	-1	88055557	88055580	11_88055564
ENST00000524463	ENSG00000109861	hsa-miR-4769-5p	CTSC	11	-1	88055557	88055580	11_88055579
ENST00000524463	ENSG00000109861	hsa-miR-198	CTSC	11	-1	88055567	88055588	11_88055579
ENST00000524463	ENSG00000109861	hsa-miR-198	CTSC	11	-1	88055567	88055588	11_88055583
ENST00000524463	ENSG00000109861	hsa-miR-198	CTSC	11	-1	88055567	88055588	11_88055588
ENST00000524463	ENSG00000109861	hsa-miR-503-5p	CTSC	11	-1	88055605	88055629	11_88055613
ENST00000524463	ENSG00000109861	hsa-miR-4728-5p	CTSC	11	-1	88055618	88055644	11_88055634
ENST00000524463	ENSG00000109861	hsa-miR-1271-3p	CTSC	11	-1	88055685	88055706	11_88055689
ENST00000524463	ENSG00000109861	hsa-miR-1271-3p	CTSC	11	-1	88055685	88055706	11_88055690
ENST00000524463	ENSG00000109861	hsa-miR-1271-3p	CTSC	11	-1	88055685	88055706	11_88055691
ENST00000524463	ENSG00000109861	hsa-miR-1271-3p	CTSC	11	-1	88055685	88055706	11_88055699
ENST00000524463	ENSG00000109861	hsa-miR-1271-3p	CTSC	11	-1	88055685	88055706	11_88055700
ENST00000524463	ENSG00000109861	hsa-miR-4793-5p	CTSC	11	-1	88057454	88057481	11_88057461
ENST00000331239	ENSG00000182919	hsa-miR-6806-5p	C11orf54	11	1	93494955	93494980	11_93494965
ENST00000331239	ENSG00000182919	hsa-miR-4289	C11orf54	11	1	93494950	93494968	11_93494965
ENST00000354421	ENSG00000182919	hsa-miR-4289	C11orf54	11	1	93494950	93494968	11_93494965
ENST00000354421	ENSG00000182919	hsa-miR-6806-5p	C11orf54	11	1	93494955	93494980	11_93494965
ENST00000528099	ENSG00000182919	hsa-miR-6806-5p	C11orf54	11	1	93494955	93494980	11_93494965
ENST00000528099	ENSG00000182919	hsa-miR-4289	C11orf54	11	1	93494950	93494968	11_93494965
ENST00000528288	ENSG00000182919	hsa-miR-6806-5p	C11orf54	11	1	93494955	93494980	11_93494965
ENST00000528288	ENSG00000182919	hsa-miR-4289	C11orf54	11	1	93494950	93494968	11_93494965
ENST00000540113	ENSG00000182919	hsa-miR-6806-5p	C11orf54	11	1	93494955	93494980	11_93494965
ENST00000540113	ENSG00000182919	hsa-miR-4289	C11orf54	11	1	93494950	93494968	11_93494965
ENST00000331239	ENSG00000182919	hsa-miR-6806-5p	C11orf54	11	1	93494955	93494980	11_93494978
ENST00000331239	ENSG00000182919	hsa-miR-619-5p	C11orf54	11	1	93494967	93494988	11_93494978
ENST00000331239	ENSG00000182919	hsa-miR-17-5p	C11orf54	11	1	93494972	93494994	11_93494978
ENST00000331239	ENSG00000182919	hsa-miR-93-5p	C11orf54	11	1	93494972	93494994	11_93494978
ENST00000331239	ENSG00000182919	hsa-miR-20b-5p	C11orf54	11	1	93494972	93494994	11_93494978
ENST00000354421	ENSG00000182919	hsa-miR-17-5p	C11orf54	11	1	93494972	93494994	11_93494978
ENST00000354421	ENSG00000182919	hsa-miR-6806-5p	C11orf54	11	1	93494955	93494980	11_93494978
ENST00000354421	ENSG00000182919	hsa-miR-619-5p	C11orf54	11	1	93494967	93494988	11_93494978
ENST00000354421	ENSG00000182919	hsa-miR-20b-5p	C11orf54	11	1	93494972	93494994	11_93494978
ENST00000354421	ENSG00000182919	hsa-miR-93-5p	C11orf54	11	1	93494972	93494994	11_93494978
ENST00000528099	ENSG00000182919	hsa-miR-93-5p	C11orf54	11	1	93494972	93494994	11_93494978
ENST00000528099	ENSG00000182919	hsa-miR-619-5p	C11orf54	11	1	93494967	93494988	11_93494978
ENST00000528099	ENSG00000182919	hsa-miR-6806-5p	C11orf54	11	1	93494955	93494980	11_93494978
ENST00000528099	ENSG00000182919	hsa-miR-17-5p	C11orf54	11	1	93494972	93494994	11_93494978
ENST00000528099	ENSG00000182919	hsa-miR-20b-5p	C11orf54	11	1	93494972	93494994	11_93494978
ENST00000528288	ENSG00000182919	hsa-miR-6806-5p	C11orf54	11	1	93494955	93494980	11_93494978
ENST00000528288	ENSG00000182919	hsa-miR-20b-5p	C11orf54	11	1	93494972	93494994	11_93494978
ENST00000528288	ENSG00000182919	hsa-miR-93-5p	C11orf54	11	1	93494972	93494994	11_93494978
ENST00000528288	ENSG00000182919	hsa-miR-17-5p	C11orf54	11	1	93494972	93494994	11_93494978
ENST00000528288	ENSG00000182919	hsa-miR-619-5p	C11orf54	11	1	93494967	93494988	11_93494978
ENST00000540113	ENSG00000182919	hsa-miR-93-5p	C11orf54	11	1	93494972	93494994	11_93494978
ENST00000540113	ENSG00000182919	hsa-miR-6806-5p	C11orf54	11	1	93494955	93494980	11_93494978
ENST00000540113	ENSG00000182919	hsa-miR-619-5p	C11orf54	11	1	93494967	93494988	11_93494978
ENST00000540113	ENSG00000182919	hsa-miR-20b-5p	C11orf54	11	1	93494972	93494994	11_93494978
ENST00000540113	ENSG00000182919	hsa-miR-17-5p	C11orf54	11	1	93494972	93494994	11_93494978
ENST00000331239	ENSG00000182919	hsa-miR-6806-5p	C11orf54	11	1	93494955	93494980	11_93494980
ENST00000331239	ENSG00000182919	hsa-miR-619-5p	C11orf54	11	1	93494967	93494988	11_93494980
ENST00000331239	ENSG00000182919	hsa-miR-17-5p	C11orf54	11	1	93494972	93494994	11_93494980
ENST00000331239	ENSG00000182919	hsa-miR-93-5p	C11orf54	11	1	93494972	93494994	11_93494980
ENST00000331239	ENSG00000182919	hsa-miR-20b-5p	C11orf54	11	1	93494972	93494994	11_93494980
ENST00000354421	ENSG00000182919	hsa-miR-17-5p	C11orf54	11	1	93494972	93494994	11_93494980
ENST00000354421	ENSG00000182919	hsa-miR-6806-5p	C11orf54	11	1	93494955	93494980	11_93494980
ENST00000354421	ENSG00000182919	hsa-miR-619-5p	C11orf54	11	1	93494967	93494988	11_93494980
ENST00000354421	ENSG00000182919	hsa-miR-20b-5p	C11orf54	11	1	93494972	93494994	11_93494980
ENST00000354421	ENSG00000182919	hsa-miR-93-5p	C11orf54	11	1	93494972	93494994	11_93494980
ENST00000528099	ENSG00000182919	hsa-miR-93-5p	C11orf54	11	1	93494972	93494994	11_93494980
ENST00000528099	ENSG00000182919	hsa-miR-619-5p	C11orf54	11	1	93494967	93494988	11_93494980
ENST00000528099	ENSG00000182919	hsa-miR-6806-5p	C11orf54	11	1	93494955	93494980	11_93494980
ENST00000528099	ENSG00000182919	hsa-miR-17-5p	C11orf54	11	1	93494972	93494994	11_93494980
ENST00000528099	ENSG00000182919	hsa-miR-20b-5p	C11orf54	11	1	93494972	93494994	11_93494980
ENST00000528288	ENSG00000182919	hsa-miR-6806-5p	C11orf54	11	1	93494955	93494980	11_93494980
ENST00000528288	ENSG00000182919	hsa-miR-20b-5p	C11orf54	11	1	93494972	93494994	11_93494980
ENST00000528288	ENSG00000182919	hsa-miR-93-5p	C11orf54	11	1	93494972	93494994	11_93494980
ENST00000528288	ENSG00000182919	hsa-miR-17-5p	C11orf54	11	1	93494972	93494994	11_93494980
ENST00000528288	ENSG00000182919	hsa-miR-619-5p	C11orf54	11	1	93494967	93494988	11_93494980
ENST00000540113	ENSG00000182919	hsa-miR-93-5p	C11orf54	11	1	93494972	93494994	11_93494980
ENST00000540113	ENSG00000182919	hsa-miR-6806-5p	C11orf54	11	1	93494955	93494980	11_93494980
ENST00000540113	ENSG00000182919	hsa-miR-619-5p	C11orf54	11	1	93494967	93494988	11_93494980
ENST00000540113	ENSG00000182919	hsa-miR-20b-5p	C11orf54	11	1	93494972	93494994	11_93494980
ENST00000540113	ENSG00000182919	hsa-miR-17-5p	C11orf54	11	1	93494972	93494994	11_93494980
ENST00000331239	ENSG00000182919	hsa-miR-619-5p	C11orf54	11	1	93494967	93494988	11_93494981
ENST00000331239	ENSG00000182919	hsa-miR-17-5p	C11orf54	11	1	93494972	93494994	11_93494981
ENST00000331239	ENSG00000182919	hsa-miR-93-5p	C11orf54	11	1	93494972	93494994	11_93494981
ENST00000331239	ENSG00000182919	hsa-miR-20b-5p	C11orf54	11	1	93494972	93494994	11_93494981
ENST00000354421	ENSG00000182919	hsa-miR-17-5p	C11orf54	11	1	93494972	93494994	11_93494981
ENST00000354421	ENSG00000182919	hsa-miR-619-5p	C11orf54	11	1	93494967	93494988	11_93494981
ENST00000354421	ENSG00000182919	hsa-miR-20b-5p	C11orf54	11	1	93494972	93494994	11_93494981
ENST00000354421	ENSG00000182919	hsa-miR-93-5p	C11orf54	11	1	93494972	93494994	11_93494981
ENST00000528099	ENSG00000182919	hsa-miR-93-5p	C11orf54	11	1	93494972	93494994	11_93494981
ENST00000528099	ENSG00000182919	hsa-miR-619-5p	C11orf54	11	1	93494967	93494988	11_93494981
ENST00000528099	ENSG00000182919	hsa-miR-17-5p	C11orf54	11	1	93494972	93494994	11_93494981
ENST00000528099	ENSG00000182919	hsa-miR-20b-5p	C11orf54	11	1	93494972	93494994	11_93494981
ENST00000528288	ENSG00000182919	hsa-miR-20b-5p	C11orf54	11	1	93494972	93494994	11_93494981
ENST00000528288	ENSG00000182919	hsa-miR-93-5p	C11orf54	11	1	93494972	93494994	11_93494981
ENST00000528288	ENSG00000182919	hsa-miR-17-5p	C11orf54	11	1	93494972	93494994	11_93494981
ENST00000528288	ENSG00000182919	hsa-miR-619-5p	C11orf54	11	1	93494967	93494988	11_93494981
ENST00000540113	ENSG00000182919	hsa-miR-93-5p	C11orf54	11	1	93494972	93494994	11_93494981
ENST00000540113	ENSG00000182919	hsa-miR-619-5p	C11orf54	11	1	93494967	93494988	11_93494981
ENST00000540113	ENSG00000182919	hsa-miR-20b-5p	C11orf54	11	1	93494972	93494994	11_93494981
ENST00000540113	ENSG00000182919	hsa-miR-17-5p	C11orf54	11	1	93494972	93494994	11_93494981
ENST00000344327	ENSG00000137672	hsa-miR-466	TRPC6	11	-1	101322954	101322979	11_101322972
ENST00000344327	ENSG00000137672	hsa-miR-3177-5p	TRPC6	11	-1	101322959	101322982	11_101322972
ENST00000344327	ENSG00000137672	hsa-miR-466	TRPC6	11	-1	101322954	101322979	11_101322975
ENST00000344327	ENSG00000137672	hsa-miR-3177-5p	TRPC6	11	-1	101322959	101322982	11_101322975
ENST00000304987	ENSG00000170145	hsa-miR-6089	SIK2	11	1	111599249	111599271	11_111599256
ENST00000304987	ENSG00000170145	hsa-miR-6769b-5p	SIK2	11	1	111599240	111599263	11_111599256
ENST00000304987	ENSG00000170145	hsa-miR-6756-5p	SIK2	11	1	111599236	111599260	11_111599256
ENST00000304987	ENSG00000170145	hsa-miR-1273h-5p	SIK2	11	1	111599255	111599274	11_111599256
ENST00000304987	ENSG00000170145	hsa-miR-1273h-5p	SIK2	11	1	111599255	111599274	11_111599274
ENST00000292174	ENSG00000160683	hsa-miR-6859-3p	CXCR5	11	1	118767150	118767178	11_118767167
ENST00000292174	ENSG00000160683	hsa-miR-7155-3p	CXCR5	11	1	118767167	118767185	11_118767167
ENST00000340749	ENSG00000173262	hsa-miR-6085	SLC2A14	12	-1	7966552	7966570	12_7966561
ENST00000228438	ENSG00000110852	hsa-miR-573	CLEC2B	12	-1	10005701	10005731	12_10005704
ENST00000228438	ENSG00000110852	hsa-miR-573	CLEC2B	12	-1	10005701	10005731	12_10005706
ENST00000228438	ENSG00000110852	hsa-miR-573	CLEC2B	12	-1	10005701	10005731	12_10005708
ENST00000342945	ENSG00000060982	hsa-miR-4772-3p	BCAT1	12	-1	24969812	24969835	12_24969821
ENST00000337682	ENSG00000139146	hsa-miR-1273g-5p	FAM60A	12	-1	31435443	31435466	12_31435444
ENST00000539409	ENSG00000139146	hsa-miR-1273g-5p	FAM60A	12	-1	31435443	31435466	12_31435444
ENST00000335154	ENSG00000161791	hsa-miR-6511b-5p	FMNL3	12	-1	50033453	50033476	12_50033468
ENST00000332160	ENSG00000185432	hsa-miR-1273h-5p	METTL7A	12	1	51325589	51325609	12_51325595
ENST00000548553	ENSG00000185432	hsa-miR-1273h-5p	METTL7A	12	1	51325589	51325609	12_51325595
ENST00000209875	ENSG00000094916	hsa-miR-515-3p	CBX5	12	-1	54634282	54634303	12_54634283
ENST00000209875	ENSG00000094916	hsa-miR-515-3p	CBX5	12	-1	54634282	54634303	12_54634284
ENST00000209875	ENSG00000094916	hsa-miR-515-3p	CBX5	12	-1	54634282	54634303	12_54634300
ENST00000209875	ENSG00000094916	hsa-miR-4668-3p	CBX5	12	-1	54634290	54634312	12_54634300
ENST00000209875	ENSG00000094916	hsa-miR-4733-5p	CBX5	12	-1	54634287	54634309	12_54634300
ENST00000209875	ENSG00000094916	hsa-miR-605-5p	CBX5	12	-1	54634290	54634311	12_54634300
ENST00000551812	ENSG00000076108	hsa-miR-6795-5p	BAZ2A	12	-1	56989731	56989754	12_56989741
ENST00000551812	ENSG00000076108	hsa-miR-7109-5p	BAZ2A	12	-1	56989735	56989755	12_56989741
ENST00000551812	ENSG00000076108	hsa-miR-4472	BAZ2A	12	-1	56989739	56989756	12_56989741
ENST00000551812	ENSG00000076108	hsa-miR-6870-5p	BAZ2A	12	-1	56989735	56989753	12_56989741
ENST00000551812	ENSG00000076108	hsa-miR-3064-3p	BAZ2A	12	-1	56989723	56989745	12_56989741
ENST00000551812	ENSG00000076108	hsa-miR-3175	BAZ2A	12	-1	56989729	56989752	12_56989741
ENST00000551812	ENSG00000076108	hsa-miR-4723-5p	BAZ2A	12	-1	56989732	56989753	12_56989741
ENST00000551812	ENSG00000076108	hsa-miR-6795-5p	BAZ2A	12	-1	56989731	56989754	12_56989744
ENST00000551812	ENSG00000076108	hsa-miR-7109-5p	BAZ2A	12	-1	56989735	56989755	12_56989744
ENST00000551812	ENSG00000076108	hsa-miR-4472	BAZ2A	12	-1	56989739	56989756	12_56989744
ENST00000551812	ENSG00000076108	hsa-miR-6870-5p	BAZ2A	12	-1	56989735	56989753	12_56989744
ENST00000551812	ENSG00000076108	hsa-miR-3064-3p	BAZ2A	12	-1	56989723	56989745	12_56989744
ENST00000551812	ENSG00000076108	hsa-miR-3175	BAZ2A	12	-1	56989729	56989752	12_56989744
ENST00000551812	ENSG00000076108	hsa-miR-4723-5p	BAZ2A	12	-1	56989732	56989753	12_56989744
ENST00000355086	ENSG00000196935	hsa-miR-661	SRGAP1	12	1	64537424	64537448	12_64537448
ENST00000357825	ENSG00000196935	hsa-miR-661	SRGAP1	12	1	64537424	64537448	12_64537448
ENST00000543397	ENSG00000196935	hsa-miR-661	SRGAP1	12	1	64537424	64537448	12_64537448
ENST00000355086	ENSG00000196935	hsa-miR-6799-3p	SRGAP1	12	1	64537663	64537684	12_64537668
ENST00000357825	ENSG00000196935	hsa-miR-6799-3p	SRGAP1	12	1	64537663	64537684	12_64537668
ENST00000332707	ENSG00000184575	hsa-miR-8086	XPOT	12	1	64844041	64844064	12_64844061
ENST00000332707	ENSG00000184575	hsa-miR-339-5p	XPOT	12	1	64844098	64844122	12_64844118
ENST00000332707	ENSG00000184575	hsa-miR-4786-5p	XPOT	12	1	64844128	64844149	12_64844149
ENST00000332707	ENSG00000184575	hsa-miR-6089	XPOT	12	1	64844137	64844163	12_64844149
ENST00000332707	ENSG00000184575	hsa-miR-6089	XPOT	12	1	64844137	64844163	12_64844150
[truncated: 748 more rows]
